# Supplementary material for: 6,7-Bis(bromo­meth­yl)-2,11,18,21,24,27-hexa­oxatetra­cyclo­[26.4.0.04,9.012,17]dotriaconta-1(28),4,6,8,12(17),13,15,29,31-nona­ene dichloro­methane monosolvate
Source: Acta Crystallogr Sect E Struct Rep Online. 2012 Feb 17;68(Pt 3):o720. doi: 10.1107/S160053681200565X (PMC3295491; doi:10.1107/S160053681200565X)
Supplement: Supplementary file 1 [file e-68-0o720-sup1.cif]

##############################################################################
#                                                                            #
# This CIF contains the data in a paper accepted for publication in          #
# Acta Crystallographica Section E. It conforms to the requirements of       #
# Notes for Authors for Acta Crystallographica Section E, and has been       #
# peer reviewed under the auspices of the IUCr Commission on Journals.       #
#                                                                            #
# Full details of the Crystallographic Information File format               #
# are given in the paper "The Crystallographic Information File (CIF):       #
# a New Standard Archive File for Crystallography" by S. R. Hall, F. H.      #
# Allen and I. D. Brown [Acta Cryst. (1991), A47, 655-685].                  #
#                                                                            #
# The current version of the core CIF dictionary is obtainable from          #
# ftp://ftp.iucr.org/pub/cif_core.dic.                                       #
#                                                                            #
# Software is freely available for graphical display of the structure(s)     #
# in this CIF. For information consult the CIF software page                 #
# http://www.iucr.org/resources/cif/software.                                #
#                                                                            #
# This file may be used for bona fide research purposes within the           #
# scientific community so long as proper attribution is given to the journal # 
# article from which it was obtained.                                        #
#                                                                            #
##############################################################################
data_I
_audit_creation_method     SHELXTL
_chemical_name_systematic
;
6,7-Bis(bromomethyl)-2,11,18,21,24,27-
hexaoxatetracyclo[26.4.0.0^4,9^.0^12,17^]dotriaconta-
1(28),4,6,8,12(17),13,15,29,31-nonaene dichloromethane
monosolvate
;
_chemical_name_common     ?
_chemical_formula_moiety     'C28 H30 Br2 O6, C H2 Cl2'
_chemical_formula_sum     'C29 H32 Br2 Cl2 O6'
_chemical_formula_iupac     'C28 H30 Br2 O6, C H2 Cl2'
_chemical_formula_weight     707.27
_chemical_melting_point     ?
_symmetry_cell_setting     triclinic
_symmetry_space_group_name_H-M     'P -1'
_symmetry_space_group_name_Hall     '-P 1'
loop_
    _symmetry_equiv_pos_as_xyz
    'x, y, z'
    '-x, -y, -z'
_cell_length_a     9.133(3)
_cell_length_b     12.191(4)
_cell_length_c     15.038(6)
_cell_angle_alpha     66.116(7)
_cell_angle_beta     85.263(9)
_cell_angle_gamma     77.080(6)
_cell_volume     1492.1(8)
_cell_formula_units_Z     2
_cell_measurement_reflns_used     2021
_cell_measurement_theta_min     2.29
_cell_measurement_theta_max     24.06
_cell_measurement_temperature     200(2)
_exptl_crystal_description     block
_exptl_crystal_colour     colourless
_exptl_crystal_size_max     0.35
_exptl_crystal_size_mid     0.16
_exptl_crystal_size_min     0.14
_exptl_crystal_density_diffrn     1.574
_exptl_crystal_density_meas     ?
_exptl_crystal_density_method     'not measured'
_exptl_crystal_F_000     716
_exptl_absorpt_coefficient_mu     2.936
_exptl_absorpt_correction_type     multi-scan
_exptl_absorpt_process_details     '(SADABS; Sheldrick, 1996)'
_exptl_absorpt_correction_T_min     0.575
_exptl_absorpt_correction_T_max     0.663
_exptl_special_details
;
IR (KBr pellet): 2919, 1599,
1504, 1254, 1212, 1118, 1050 and 748 cm^-1. 1^H NMR (CDCl~3~): \d 7.59 (s, 2
H, BrCH~2~<i><b>Ar</b></i>), 6.97-6.87 (m, 8 H, O<i><b>Ar</b></i>O), 5.20 (s,
4H, ArC<i>H</i>~2~O), 4.68 (s, 4 H, ArC<i><b>H</b></i>~2~Br), 4.13 (t, 4 H,
ArOC<i><b>H</b></i>~2~CH~2~OCH~2~), 3.82 (t, 4 H,
ArOCH~2~C<i><b>H</b></i>~2~OCH~2~) and 3.63 (s, 4 H,
ArOCH~2~CH~2~OC<i><b>H</b></i>~2~).
;
_diffrn_ambient_temperature     200(2)
_diffrn_radiation_type     MoK\a
_diffrn_radiation_wavelength     0.71073
_diffrn_radiation_source     'fine-focus sealed tube'
_diffrn_radiation_monochromator     graphite
_diffrn_measurement_device_type     'Bruker SMART CCD area-detector'
_diffrn_measurement_method     '\p and \w scans'
_diffrn_detector_area_resol_mean     10.0
_diffrn_reflns_number     11188
_diffrn_reflns_av_R_equivalents     0.0497
_diffrn_reflns_av_sigmaI/netI     0.1272
_diffrn_reflns_theta_min     1.48
_diffrn_reflns_theta_max     28.33
_diffrn_reflns_theta_full     28.33
_diffrn_measured_fraction_theta_max     0.983
_diffrn_measured_fraction_theta_full     0.983
_diffrn_reflns_limit_h_min     -12
_diffrn_reflns_limit_h_max     11
_diffrn_reflns_limit_k_min     -16
_diffrn_reflns_limit_k_max     14
_diffrn_reflns_limit_l_min     -20
_diffrn_reflns_limit_l_max     10
_diffrn_standards_number     0
_diffrn_standards_interval_count     ?
_diffrn_standards_interval_time     ?
_diffrn_standards_decay_%     ?
_refine_special_details
;
Refinement of <i>F</i>^2^ against ALL reflections. The weighted <i>R</i>-factor
<i>wR</i> and goodness of fit <i>S</i> are based on <i>F</i>^2^, conventional
<i>R</i>-factors <i>R</i> are based on <i>F</i>, with <i>F</i> set to zero for
negative <i>F</i>^2^. The threshold expression of <i>F</i>^2^ >
\s(<i>F</i>^2^) is used only for calculating <i>R</i>-factors(gt) <i>etc</i>.
and is not relevant to the choice of reflections for refinement.
<i>R</i>-factors based on <i>F</i>^2^ are statistically about twice as large
as those based on <i>F</i>, and <i>R</i>- factors based on ALL data will be
even larger.
;
_reflns_number_total     7310
_reflns_number_gt     3257
_reflns_threshold_expression     I>2\s(I)
_refine_ls_structure_factor_coef     Fsqd
_refine_ls_matrix_type     full
_refine_ls_R_factor_all     0.1842
_refine_ls_R_factor_gt     0.0789
_refine_ls_wR_factor_gt     0.1681
_refine_ls_wR_factor_ref     0.2427
_refine_ls_goodness_of_fit_ref     1.049
_refine_ls_restrained_S_all     1.049
_refine_ls_number_reflns     7310
_refine_ls_number_parameters     352
_refine_ls_number_restraints     0
_refine_ls_number_constraints     ?
_refine_ls_hydrogen_treatment     constr
_refine_ls_weighting_scheme     calc
_refine_ls_weighting_details
         'calc w=1/[\s^2^(Fo^2^)+(0.0893P)^2^+2.2498P] where P=(Fo^2^+2Fc^2^)/3'
_atom_sites_solution_hydrogens     difmap
_atom_sites_solution_primary     direct
_atom_sites_solution_secondary     difmap
_refine_ls_shift/su_max     0.000
_refine_ls_shift/su_mean     0.000
_refine_diff_density_max     0.962
_refine_diff_density_min     -0.991
_refine_ls_extinction_method     none
_refine_ls_extinction_coef     ?
loop_
    _atom_type_symbol
    _atom_type_description
    _atom_type_scat_dispersion_real
    _atom_type_scat_dispersion_imag
    _atom_type_scat_source
    'C' 'C' 0.0033 0.0016
                         'International Tables Vol C Tables 4.2.6.8 and 6.1.1.4'
    'H' 'H' 0.0000 0.0000
                         'International Tables Vol C Tables 4.2.6.8 and 6.1.1.4'
    'O' 'O' 0.0106 0.0060
                         'International Tables Vol C Tables 4.2.6.8 and 6.1.1.4'
    'Br' 'Br' -0.2901 2.4595
                         'International Tables Vol C Tables 4.2.6.8 and 6.1.1.4'
    'Cl' 'Cl' 0.1484 0.1585
                         'International Tables Vol C Tables 4.2.6.8 and 6.1.1.4'
_computing_data_collection     'SMART (Bruker, 2000)'
_computing_cell_refinement     'SAINT-Plus (Bruker, 2000)'
_computing_data_reduction     'SAINT-Plus (Bruker, 2000)'
_computing_structure_solution     'SHELXTL (Sheldrick, 2008)'
_computing_structure_refinement     'SHELXTL (Sheldrick, 2008)'
_computing_molecular_graphics     'SHELXTL (Sheldrick, 2008)'
_computing_publication_material     'SHELXTL (Sheldrick, 2008)'
loop_
    _atom_site_type_symbol
    _atom_site_label
    _atom_site_fract_x
    _atom_site_fract_y
    _atom_site_fract_z
    _atom_site_U_iso_or_equiv
    _atom_site_adp_type
    _atom_site_calc_flag
    _atom_site_refinement_flags
    _atom_site_occupancy
    _atom_site_symmetry_multiplicity
    _atom_site_disorder_assembly
    _atom_site_disorder_group
    Br Br1 -0.19294(12) 1.08922(9) 0.11382(8) 0.0750(4) Uani d . 1 2 . .
    Br Br2 -0.07519(10) 0.64380(8) 0.27325(7) 0.0536(3) Uani d . 1 2 . .
    O O1 0.4952(5) 0.8625(4) 0.3957(3) 0.0314(11) Uani d . 1 2 . .
    O O2 0.6891(5) 0.6718(4) 0.4961(3) 0.0352(11) Uani d . 1 2 . .
    O O3 0.7455(6) 0.4547(4) 0.4600(3) 0.0374(12) Uani d . 1 2 . .
    O O4 0.8421(6) 0.3167(4) 0.3362(4) 0.0421(13) Uani d . 1 2 . .
    O O5 0.7269(5) 0.5068(4) 0.1510(4) 0.0383(12) Uani d . 1 2 . .
    O O6 0.5641(5) 0.6725(4) 0.2045(4) 0.0352(12) Uani d . 1 2 . .
    C C1 -0.1111(8) 0.9652(8) 0.2398(6) 0.049(2) Uani d . 1 2 . .
    H H1A -0.1290 1.0022 0.2885 0.059 Uiso calc R 1 2 . .
    H H1B -0.1654 0.8971 0.2612 0.059 Uiso calc R 1 2 . .
    C C2 0.0548(7) 0.9141(6) 0.2369(5) 0.0313(16) Uani d . 1 2 . .
    C C3 0.1536(8) 0.9547(6) 0.2733(5) 0.0313(16) Uani d . 1 2 . .
    H H3A 0.1156 1.0179 0.2959 0.038 Uiso calc R 1 2 . .
    C C4 0.3080(7) 0.9074(6) 0.2788(5) 0.0286(15) Uani d . 1 2 . .
    C C5 0.4108(7) 0.9594(6) 0.3164(5) 0.0308(15) Uani d . 1 2 . .
    H H5A 0.4793 0.9982 0.2643 0.037 Uiso calc R 1 2 . .
    H H5B 0.3515 1.0226 0.3380 0.037 Uiso calc R 1 2 . .
    C C6 0.6127(8) 0.8848(6) 0.4308(5) 0.0306(15) Uani d . 1 2 . .
    C C7 0.6316(8) 1.0009(6) 0.4179(5) 0.0350(17) Uani d . 1 2 . .
    H H7A 0.5604 1.0721 0.3809 0.042 Uiso calc R 1 2 . .
    C C8 0.7548(8) 1.0117(6) 0.4594(5) 0.0371(17) Uani d . 1 2 . .
    H H8A 0.7679 1.0906 0.4506 0.045 Uiso calc R 1 2 . .
    C C9 0.8566(8) 0.9105(7) 0.5124(5) 0.0379(18) Uani d . 1 2 . .
    H H9A 0.9402 0.9196 0.5404 0.046 Uiso calc R 1 2 . .
    C C10 0.8415(8) 0.7938(7) 0.5267(5) 0.0360(17) Uani d . 1 2 . .
    H H10A 0.9143 0.7237 0.5634 0.043 Uiso calc R 1 2 . .
    C C11 0.7193(7) 0.7816(6) 0.4866(5) 0.0291(15) Uani d . 1 2 . .
    C C12 0.7963(8) 0.5648(6) 0.5493(5) 0.0357(17) Uani d . 1 2 . .
    H H12A 0.8080 0.5596 0.6159 0.043 Uiso calc R 1 2 . .
    H H12B 0.8951 0.5675 0.5169 0.043 Uiso calc R 1 2 . .
    C C13 0.7415(8) 0.4562(6) 0.5536(5) 0.0372(18) Uani d . 1 2 . .
    H H13A 0.8057 0.3799 0.5988 0.045 Uiso calc R 1 2 . .
    H H13B 0.6374 0.4599 0.5783 0.045 Uiso calc R 1 2 . .
    C C14 0.6927(8) 0.3521(6) 0.4625(5) 0.0347(17) Uani d . 1 2 . .
    H H14A 0.5897 0.3542 0.4890 0.042 Uiso calc R 1 2 . .
    H H14B 0.7586 0.2751 0.5054 0.042 Uiso calc R 1 2 . .
    C C15 0.6924(8) 0.3555(6) 0.3627(5) 0.0380(18) Uani d . 1 2 . .
    H H15A 0.6288 0.3007 0.3604 0.046 Uiso calc R 1 2 . .
    H H15B 0.6502 0.4399 0.3163 0.046 Uiso calc R 1 2 . .
    C C16 0.8545(9) 0.3047(6) 0.2475(6) 0.044(2) Uani d . 1 2 . .
    H H16A 0.7658 0.2760 0.2386 0.053 Uiso calc R 1 2 . .
    H H16B 0.9445 0.2408 0.2499 0.053 Uiso calc R 1 2 . .
    C C17 0.8662(8) 0.4209(7) 0.1606(6) 0.046(2) Uani d . 1 2 . .
    H H17A 0.9499 0.4547 0.1700 0.055 Uiso calc R 1 2 . .
    H H17B 0.8856 0.4039 0.1012 0.055 Uiso calc R 1 2 . .
    C C18 0.7255(7) 0.6274(6) 0.0888(5) 0.0325(16) Uani d . 1 2 . .
    C C19 0.8058(10) 0.6615(7) 0.0047(6) 0.049(2) Uani d . 1 2 . .
    H H19A 0.8681 0.6009 -0.0140 0.058 Uiso calc R 1 2 . .
    C C20 0.7959(10) 0.7854(7) -0.0535(6) 0.050(2) Uani d . 1 2 . .
    H H20A 0.8514 0.8094 -0.1121 0.060 Uiso calc R 1 2 . .
    C C21 0.7059(9) 0.8734(7) -0.0264(6) 0.046(2) Uani d . 1 2 . .
    H H21A 0.7012 0.9579 -0.0655 0.056 Uiso calc R 1 2 . .
    C C22 0.6228(8) 0.8392(6) 0.0573(6) 0.0395(18) Uani d . 1 2 . .
    H H22A 0.5567 0.9002 0.0737 0.047 Uiso calc R 1 2 . .
    C C23 0.6348(8) 0.7163(6) 0.1179(5) 0.0327(16) Uani d . 1 2 . .
    C C24 0.5265(7) 0.7510(6) 0.2567(5) 0.0332(16) Uani d . 1 2 . .
    H H24A 0.5892 0.8137 0.2327 0.040 Uiso calc R 1 2 . .
    H H24B 0.5502 0.7016 0.3266 0.040 Uiso calc R 1 2 . .
    C C25 0.3637(7) 0.8142(6) 0.2457(5) 0.0278(15) Uani d . 1 2 . .
    C C26 0.2625(8) 0.7756(6) 0.2077(5) 0.0331(16) Uani d . 1 2 . .
    H H26A 0.3005 0.7137 0.1838 0.040 Uiso calc R 1 2 . .
    C C27 0.1104(8) 0.8208(6) 0.2023(5) 0.0359(17) Uani d . 1 2 . .
    C C28 0.0080(9) 0.7699(7) 0.1649(6) 0.0450(19) Uani d . 1 2 . .
    H H28A 0.0638 0.7333 0.1208 0.054 Uiso calc R 1 2 . .
    H H28B -0.0750 0.8367 0.1272 0.054 Uiso calc R 1 2 . .
    C C29 0.4177(12) 0.4097(10) 0.1362(8) 0.081(3) Uani d . 1 2 . .
    H H29A 0.4380 0.3623 0.0948 0.097 Uiso calc R 1 2 . .
    H H29B 0.5156 0.4160 0.1553 0.097 Uiso calc R 1 2 . .
    Cl Cl1 0.3250(4) 0.3302(3) 0.2405(2) 0.0965(10) Uani d . 1 2 . .
    Cl Cl2 0.3166(4) 0.5569(3) 0.0682(2) 0.0954(10) Uani d . 1 2 . .
loop_
    _atom_site_aniso_label
    _atom_site_aniso_U_11
    _atom_site_aniso_U_22
    _atom_site_aniso_U_33
    _atom_site_aniso_U_12
    _atom_site_aniso_U_13
    _atom_site_aniso_U_23
    Br1 0.0579(7) 0.0656(7) 0.0897(8) 0.0107(5) -0.0290(5) -0.0257(6)
    Br2 0.0413(5) 0.0500(5) 0.0638(6) -0.0137(4) -0.0119(4) -0.0123(4)
    O1 0.031(3) 0.026(2) 0.033(3) -0.008(2) -0.007(2) -0.006(2)
    O2 0.034(3) 0.026(2) 0.044(3) -0.005(2) -0.009(2) -0.011(2)
    O3 0.051(3) 0.025(2) 0.033(3) -0.011(2) -0.003(2) -0.005(2)
    O4 0.041(3) 0.039(3) 0.044(3) 0.000(2) -0.003(2) -0.017(3)
    O5 0.039(3) 0.026(3) 0.044(3) -0.004(2) 0.006(2) -0.011(2)
    O6 0.033(3) 0.029(3) 0.042(3) -0.008(2) 0.011(2) -0.015(2)
    C1 0.027(4) 0.066(6) 0.055(5) -0.005(4) -0.001(4) -0.026(5)
    C2 0.017(3) 0.028(4) 0.037(4) 0.005(3) -0.001(3) -0.006(3)
    C3 0.029(4) 0.023(3) 0.035(4) -0.002(3) -0.005(3) -0.005(3)
    C4 0.027(4) 0.021(3) 0.031(4) -0.004(3) 0.001(3) -0.005(3)
    C5 0.026(4) 0.028(4) 0.038(4) -0.003(3) -0.002(3) -0.014(3)
    C6 0.028(4) 0.035(4) 0.033(4) -0.013(3) 0.004(3) -0.015(3)
    C7 0.028(4) 0.031(4) 0.045(5) -0.001(3) -0.003(3) -0.015(3)
    C8 0.040(4) 0.029(4) 0.049(5) -0.011(3) -0.002(4) -0.019(4)
    C9 0.038(4) 0.042(4) 0.036(4) -0.015(3) -0.009(3) -0.012(4)
    C10 0.028(4) 0.044(4) 0.036(4) -0.007(3) -0.003(3) -0.015(4)
    C11 0.024(4) 0.030(4) 0.032(4) -0.008(3) -0.001(3) -0.010(3)
    C12 0.042(4) 0.026(4) 0.039(4) 0.000(3) -0.005(3) -0.015(3)
    C13 0.033(4) 0.029(4) 0.038(5) 0.002(3) -0.019(3) -0.003(3)
    C14 0.035(4) 0.029(4) 0.043(5) -0.011(3) 0.000(3) -0.014(3)
    C15 0.037(4) 0.032(4) 0.043(5) -0.008(3) -0.003(3) -0.012(3)
    C16 0.046(5) 0.028(4) 0.051(5) 0.007(3) -0.007(4) -0.015(4)
    C17 0.032(4) 0.044(5) 0.055(5) 0.008(3) -0.001(4) -0.022(4)
    C18 0.025(4) 0.043(4) 0.037(4) -0.007(3) 0.001(3) -0.023(4)
    C19 0.057(5) 0.042(5) 0.052(6) -0.013(4) 0.017(4) -0.025(4)
    C20 0.062(6) 0.048(5) 0.036(5) -0.023(4) 0.009(4) -0.009(4)
    C21 0.053(5) 0.034(4) 0.039(5) -0.005(4) -0.002(4) -0.003(4)
    C22 0.026(4) 0.034(4) 0.048(5) 0.004(3) -0.004(3) -0.010(4)
    C23 0.036(4) 0.034(4) 0.032(4) -0.012(3) 0.007(3) -0.016(3)
    C24 0.030(4) 0.035(4) 0.035(4) -0.009(3) 0.009(3) -0.015(3)
    C25 0.020(3) 0.026(3) 0.035(4) -0.008(3) 0.002(3) -0.009(3)
    C26 0.034(4) 0.025(3) 0.031(4) -0.001(3) 0.008(3) -0.007(3)
    C27 0.026(4) 0.040(4) 0.032(4) -0.004(3) 0.002(3) -0.006(3)
    C28 0.040(5) 0.047(5) 0.051(5) -0.013(4) -0.001(4) -0.019(4)
    C29 0.055(7) 0.092(8) 0.084(8) -0.008(6) -0.004(6) -0.027(7)
    Cl1 0.100(2) 0.122(3) 0.075(2) -0.042(2) 0.0117(17) -0.0399(19)
    Cl2 0.116(3) 0.089(2) 0.092(2) -0.0152(19) -0.0132(19) -0.0474(18)
_geom_special_details
;
All e.s.d.'s (except the e.s.d. in the dihedral angle between two l.s. planes)
are estimated using the full covariance matrix. The cell e.s.d.'s are taken
into account individually in the estimation of e.s.d.'s in distances, angles
and torsion angles; correlations between e.s.d.'s in cell parameters are only
used when they are defined by crystal symmetry. An approximate (isotropic)
treatment of cell e.s.d.'s is used for estimating e.s.d.'s involving l.s.
planes.
;
loop_
    _geom_bond_atom_site_label_1
    _geom_bond_atom_site_label_2
    _geom_bond_site_symmetry_2
    _geom_bond_distance
    _geom_bond_publ_flag
    Br1 C1 . 1.960(8) ?
    Br2 C28 . 1.971(8) ?
    O1 C6 . 1.358(8) ?
    O1 C5 . 1.419(8) ?
    O2 C11 . 1.376(8) ?
    O2 C12 . 1.419(8) ?
    O3 C13 . 1.412(8) ?
    O3 C14 . 1.424(8) ?
    O4 C16 . 1.393(9) ?
    O4 C15 . 1.423(9) ?
    O5 C18 . 1.384(8) ?
    O5 C17 . 1.431(8) ?
    O6 C23 . 1.360(8) ?
    O6 C24 . 1.438(8) ?
    C1 C2 . 1.508(9) ?
    C1 H1A . 0.9900 ?
    C1 H1B . 0.9900 ?
    C2 C3 . 1.363(9) ?
    C2 C27 . 1.414(10) ?
    C3 C4 . 1.394(9) ?
    C3 H3A . 0.9500 ?
    C4 C25 . 1.399(9) ?
    C4 C5 . 1.499(9) ?
    C5 H5A . 0.9900 ?
    C5 H5B . 0.9900 ?
    C6 C7 . 1.397(9) ?
    C6 C11 . 1.402(9) ?
    C7 C8 . 1.386(10) ?
    C7 H7A . 0.9500 ?
    C8 C9 . 1.355(10) ?
    C8 H8A . 0.9500 ?
    C9 C10 . 1.386(10) ?
    C9 H9A . 0.9500 ?
    C10 C11 . 1.375(9) ?
    C10 H10A . 0.9500 ?
    C12 C13 . 1.494(9) ?
    C12 H12A . 0.9900 ?
    C12 H12B . 0.9900 ?
    C13 H13A . 0.9900 ?
    C13 H13B . 0.9900 ?
    C14 C15 . 1.484(10) ?
    C14 H14A . 0.9900 ?
    C14 H14B . 0.9900 ?
    C15 H15A . 0.9900 ?
    C15 H15B . 0.9900 ?
    C16 C17 . 1.507(11) ?
    C16 H16A . 0.9900 ?
    C16 H16B . 0.9900 ?
    C17 H17A . 0.9900 ?
    C17 H17B . 0.9900 ?
    C18 C19 . 1.367(10) ?
    C18 C23 . 1.405(9) ?
    C19 C20 . 1.392(10) ?
    C19 H19A . 0.9500 ?
    C20 C21 . 1.377(11) ?
    C20 H20A . 0.9500 ?
    C21 C22 . 1.375(10) ?
    C21 H21A . 0.9500 ?
    C22 C23 . 1.387(9) ?
    C22 H22A . 0.9500 ?
    C24 C25 . 1.502(9) ?
    C24 H24A . 0.9900 ?
    C24 H24B . 0.9900 ?
    C25 C26 . 1.379(9) ?
    C26 C27 . 1.371(9) ?
    C26 H26A . 0.9500 ?
    C27 C28 . 1.485(10) ?
    C28 H28A . 0.9900 ?
    C28 H28B . 0.9900 ?
    C29 Cl1 . 1.741(11) ?
    C29 Cl2 . 1.746(11) ?
    C29 H29A . 0.9900 ?
    C29 H29B . 0.9900 ?
loop_
    _geom_angle_atom_site_label_1
    _geom_angle_atom_site_label_2
    _geom_angle_atom_site_label_3
    _geom_angle_site_symmetry_1
    _geom_angle_site_symmetry_3
    _geom_angle
    _geom_angle_publ_flag
    C6 O1 C5 . . 118.4(5) ?
    C11 O2 C12 . . 116.1(5) ?
    C13 O3 C14 . . 110.7(5) ?
    C16 O4 C15 . . 114.6(6) ?
    C18 O5 C17 . . 116.6(5) ?
    C23 O6 C24 . . 117.1(5) ?
    C2 C1 Br1 . . 113.0(5) ?
    C2 C1 H1A . . 109.0 ?
    Br1 C1 H1A . . 109.0 ?
    C2 C1 H1B . . 109.0 ?
    Br1 C1 H1B . . 109.0 ?
    H1A C1 H1B . . 107.8 ?
    C3 C2 C27 . . 119.0(6) ?
    C3 C2 C1 . . 119.0(7) ?
    C27 C2 C1 . . 121.9(7) ?
    C2 C3 C4 . . 122.8(6) ?
    C2 C3 H3A . . 118.6 ?
    C4 C3 H3A . . 118.6 ?
    C3 C4 C25 . . 118.5(6) ?
    C3 C4 C5 . . 120.0(6) ?
    C25 C4 C5 . . 121.4(6) ?
    O1 C5 C4 . . 108.5(5) ?
    O1 C5 H5A . . 110.0 ?
    C4 C5 H5A . . 110.0 ?
    O1 C5 H5B . . 110.0 ?
    C4 C5 H5B . . 110.0 ?
    H5A C5 H5B . . 108.4 ?
    O1 C6 C7 . . 125.0(6) ?
    O1 C6 C11 . . 116.3(6) ?
    C7 C6 C11 . . 118.7(6) ?
    C8 C7 C6 . . 119.7(7) ?
    C8 C7 H7A . . 120.2 ?
    C6 C7 H7A . . 120.2 ?
    C9 C8 C7 . . 120.4(6) ?
    C9 C8 H8A . . 119.8 ?
    C7 C8 H8A . . 119.8 ?
    C8 C9 C10 . . 121.5(7) ?
    C8 C9 H9A . . 119.2 ?
    C10 C9 H9A . . 119.2 ?
    C11 C10 C9 . . 118.7(7) ?
    C11 C10 H10A . . 120.6 ?
    C9 C10 H10A . . 120.6 ?
    C10 C11 O2 . . 125.0(6) ?
    C10 C11 C6 . . 121.0(6) ?
    O2 C11 C6 . . 114.0(6) ?
    O2 C12 C13 . . 107.9(6) ?
    O2 C12 H12A . . 110.1 ?
    C13 C12 H12A . . 110.1 ?
    O2 C12 H12B . . 110.1 ?
    C13 C12 H12B . . 110.1 ?
    H12A C12 H12B . . 108.4 ?
    O3 C13 C12 . . 109.9(6) ?
    O3 C13 H13A . . 109.7 ?
    C12 C13 H13A . . 109.7 ?
    O3 C13 H13B . . 109.7 ?
    C12 C13 H13B . . 109.7 ?
    H13A C13 H13B . . 108.2 ?
    O3 C14 C15 . . 109.6(6) ?
    O3 C14 H14A . . 109.7 ?
    C15 C14 H14A . . 109.7 ?
    O3 C14 H14B . . 109.7 ?
    C15 C14 H14B . . 109.7 ?
    H14A C14 H14B . . 108.2 ?
    O4 C15 C14 . . 109.3(6) ?
    O4 C15 H15A . . 109.8 ?
    C14 C15 H15A . . 109.8 ?
    O4 C15 H15B . . 109.8 ?
    C14 C15 H15B . . 109.8 ?
    H15A C15 H15B . . 108.3 ?
    O4 C16 C17 . . 114.4(6) ?
    O4 C16 H16A . . 108.7 ?
    C17 C16 H16A . . 108.7 ?
    O4 C16 H16B . . 108.7 ?
    C17 C16 H16B . . 108.7 ?
    H16A C16 H16B . . 107.6 ?
    O5 C17 C16 . . 107.8(6) ?
    O5 C17 H17A . . 110.2 ?
    C16 C17 H17A . . 110.2 ?
    O5 C17 H17B . . 110.2 ?
    C16 C17 H17B . . 110.2 ?
    H17A C17 H17B . . 108.5 ?
    C19 C18 O5 . . 124.0(6) ?
    C19 C18 C23 . . 120.6(7) ?
    O5 C18 C23 . . 115.4(6) ?
    C18 C19 C20 . . 119.7(7) ?
    C18 C19 H19A . . 120.1 ?
    C20 C19 H19A . . 120.1 ?
    C21 C20 C19 . . 120.2(7) ?
    C21 C20 H20A . . 119.9 ?
    C19 C20 H20A . . 119.9 ?
    C22 C21 C20 . . 120.1(7) ?
    C22 C21 H21A . . 119.9 ?
    C20 C21 H21A . . 119.9 ?
    C21 C22 C23 . . 120.6(7) ?
    C21 C22 H22A . . 119.7 ?
    C23 C22 H22A . . 119.7 ?
    O6 C23 C22 . . 125.5(6) ?
    O6 C23 C18 . . 115.8(6) ?
    C22 C23 C18 . . 118.7(7) ?
    O6 C24 C25 . . 112.6(6) ?
    O6 C24 H24A . . 109.1 ?
    C25 C24 H24A . . 109.1 ?
    O6 C24 H24B . . 109.1 ?
    C25 C24 H24B . . 109.1 ?
    H24A C24 H24B . . 107.8 ?
    C26 C25 C4 . . 117.8(6) ?
    C26 C25 C24 . . 120.2(6) ?
    C4 C25 C24 . . 121.8(6) ?
    C27 C26 C25 . . 124.3(7) ?
    C27 C26 H26A . . 117.9 ?
    C25 C26 H26A . . 117.9 ?
    C26 C27 C2 . . 117.5(7) ?
    C26 C27 C28 . . 120.9(7) ?
    C2 C27 C28 . . 121.5(6) ?
    C27 C28 Br2 . . 110.5(5) ?
    C27 C28 H28A . . 109.6 ?
    Br2 C28 H28A . . 109.6 ?
    C27 C28 H28B . . 109.6 ?
    Br2 C28 H28B . . 109.6 ?
    H28A C28 H28B . . 108.1 ?
    Cl1 C29 Cl2 . . 113.4(6) ?
    Cl1 C29 H29A . . 108.9 ?
    Cl2 C29 H29A . . 108.9 ?
    Cl1 C29 H29B . . 108.9 ?
    Cl2 C29 H29B . . 108.9 ?
    H29A C29 H29B . . 107.7 ?
loop_
    _geom_torsion_atom_site_label_1
    _geom_torsion_atom_site_label_2
    _geom_torsion_atom_site_label_3
    _geom_torsion_atom_site_label_4
    _geom_torsion_site_symmetry_1
    _geom_torsion_site_symmetry_2
    _geom_torsion_site_symmetry_3
    _geom_torsion_site_symmetry_4
    _geom_torsion
    _geom_torsion_publ_flag
    C4 C5 O1 C6 . . . . 169.4(5) ?
    C25 C24 O6 C23 . . . . 101.4(7) ?
    Br1 C1 C2 C3 . . . . 102.2(7) ?
    Br1 C1 C2 C27 . . . . -81.3(8) ?
    C27 C2 C3 C4 . . . . -0.5(10) ?
    C1 C2 C3 C4 . . . . 176.1(6) ?
    C2 C3 C4 C25 . . . . -0.2(10) ?
    C2 C3 C4 C5 . . . . 177.8(6) ?
    C6 O1 C5 C4 . . . . 169.4(5) ?
    C3 C4 C5 O1 . . . . 123.9(6) ?
    C25 C4 C5 O1 . . . . -58.2(8) ?
    C5 O1 C6 C7 . . . . 21.1(9) ?
    C5 O1 C6 C11 . . . . -160.9(6) ?
    O1 C6 C7 C8 . . . . 178.4(7) ?
    C11 C6 C7 C8 . . . . 0.5(10) ?
    C6 C7 C8 C9 . . . . -0.1(11) ?
    C7 C8 C9 C10 . . . . 0.2(11) ?
    C8 C9 C10 C11 . . . . -0.7(11) ?
    C9 C10 C11 O2 . . . . -179.0(6) ?
    C9 C10 C11 C6 . . . . 1.1(10) ?
    C12 O2 C11 C10 . . . . -1.8(10) ?
    C12 O2 C11 C6 . . . . 178.1(6) ?
    O1 C6 C11 C10 . . . . -179.1(6) ?
    C7 C6 C11 C10 . . . . -1.0(10) ?
    O1 C6 C11 O2 . . . . 1.0(9) ?
    C7 C6 C11 O2 . . . . 179.1(6) ?
    C11 O2 C12 C13 . . . . 178.5(6) ?
    C14 O3 C13 C12 . . . . -179.6(6) ?
    O2 C12 C13 O3 . . . . 68.1(7) ?
    C13 O3 C14 C15 . . . . 177.8(6) ?
    C16 O4 C15 C14 . . . . 174.1(5) ?
    O3 C14 C15 O4 . . . . 76.4(7) ?
    C15 O4 C16 C17 . . . . 87.4(8) ?
    C18 O5 C17 C16 . . . . 166.6(6) ?
    O4 C16 C17 O5 . . . . -65.8(9) ?
    C17 O5 C18 C19 . . . . 35.0(10) ?
    C17 O5 C18 C23 . . . . -144.6(7) ?
    O5 C18 C19 C20 . . . . 179.4(7) ?
    C23 C18 C19 C20 . . . . -1.0(12) ?
    C18 C19 C20 C21 . . . . 0.2(13) ?
    C19 C20 C21 C22 . . . . -1.4(13) ?
    C20 C21 C22 C23 . . . . 3.5(12) ?
    C24 O6 C23 C22 . . . . -27.0(10) ?
    C24 O6 C23 C18 . . . . 153.7(6) ?
    C21 C22 C23 O6 . . . . 176.5(7) ?
    C21 C22 C23 C18 . . . . -4.3(11) ?
    C19 C18 C23 O6 . . . . -177.6(7) ?
    O5 C18 C23 O6 . . . . 1.9(9) ?
    C19 C18 C23 C22 . . . . 3.1(11) ?
    O5 C18 C23 C22 . . . . -177.4(6) ?
    C23 O6 C24 C25 . . . . 101.4(7) ?
    C3 C4 C25 C26 . . . . 1.1(9) ?
    C5 C4 C25 C26 . . . . -176.9(6) ?
    C3 C4 C25 C24 . . . . -174.8(6) ?
    C5 C4 C25 C24 . . . . 7.3(10) ?
    O6 C24 C25 C26 . . . . 13.4(9) ?
    O6 C24 C25 C4 . . . . -170.8(6) ?
    C4 C25 C26 C27 . . . . -1.5(10) ?
    C24 C25 C26 C27 . . . . 174.4(6) ?
    C25 C26 C27 C2 . . . . 0.8(10) ?
    C25 C26 C27 C28 . . . . -176.9(7) ?
    C3 C2 C27 C26 . . . . 0.2(10) ?
    C1 C2 C27 C26 . . . . -176.4(7) ?
    C3 C2 C27 C28 . . . . 177.9(6) ?
    C1 C2 C27 C28 . . . . 1.4(11) ?
    C26 C27 C28 Br2 . . . . 95.5(7) ?
    C2 C27 C28 Br2 . . . . -82.2(8) ?
loop_
    _geom_hbond_atom_site_label_D
    _geom_hbond_atom_site_label_H
    _geom_hbond_atom_site_label_A
    _geom_hbond_site_symmetry_A
    _geom_hbond_distance_DH
    _geom_hbond_distance_HA
    _geom_hbond_distance_DA
    _geom_hbond_angle_DHA
    _geom_hbond_publ_flag
    C15 H15B O5 1_555 0.99 2.379 2.996(9) 119.7 y
    C29 H29B O5 1_555 0.99 2.415 3.352(13) 157.9 y
_iucr_refine_instructions_details
;
TITL sss in P-1
CELL 0.71073   9.1331  12.1909  15.0379  66.116  85.263  77.080
ZERR    2.00   0.0027   0.0035   0.0055   0.007   0.009   0.006
LATT 1
SFAC C  H  O  Br Cl
UNIT 58 64 12 4 4
L.S. 8
size 0.14 0.16 0.35
ACTA
BOND $H
FMAP 2
PLAN 20
mpla 6 C2 C3 C4 C25 C26 C27
mpla 6 C6 C7 C8 C9 C10 C11
mpla 6 C2 C3 C4 C25 C26 C27
mpla 6 C18 C19 C20 C21 C22 C23
mpla 6 C6 C7 C8 C9 C10 C11
mpla 6 C18 C19 C20 C21 C22 C23
conf  C4 C5 O1 C6
conf  C25 C24 O6 C23
conf
TEMP -73
WGHT    0.089300    2.249800
FVAR       0.13133
BR1   4   -0.192936    1.089225    0.113818    11.00000    0.05786    0.06558 =
         0.08974   -0.02566   -0.02902    0.01066
BR2   4   -0.075190    0.643801    0.273248    11.00000    0.04126    0.04998 =
         0.06378   -0.01234   -0.01191   -0.01373
O1    3    0.495159    0.862470    0.395740    11.00000    0.03080    0.02613 =
         0.03340   -0.00567   -0.00723   -0.00788
O2    3    0.689106    0.671777    0.496058    11.00000    0.03432    0.02560 =
         0.04394   -0.01100   -0.00873   -0.00528
O3    3    0.745514    0.454710    0.459965    11.00000    0.05061    0.02491 =
         0.03305   -0.00538   -0.00329   -0.01144
O4    3    0.842050    0.316734    0.336211    11.00000    0.04070    0.03943 =
         0.04361   -0.01730   -0.00334   -0.00035
O5    3    0.726865    0.506843    0.150986    11.00000    0.03916    0.02585 =
         0.04447   -0.01122    0.00612   -0.00380
O6    3    0.564135    0.672450    0.204504    11.00000    0.03336    0.02939 =
         0.04224   -0.01513    0.01137   -0.00777
C1    1   -0.111104    0.965200    0.239817    11.00000    0.02695    0.06572 =
         0.05540   -0.02636   -0.00124   -0.00504
AFIX  23
H1A   2   -0.129008    1.002177    0.288489    11.00000   -1.20000
H1B   2   -0.165411    0.897109    0.261190    11.00000   -1.20000
AFIX   0
C2    1    0.054805    0.914144    0.236886    11.00000    0.01742    0.02775 =
         0.03747   -0.00631   -0.00138    0.00503
C3    1    0.153599    0.954687    0.273314    11.00000    0.02941    0.02256 =
         0.03478   -0.00532   -0.00477   -0.00166
AFIX  43
H3A   2    0.115617    1.017863    0.295939    11.00000   -1.20000
AFIX   0
C4    1    0.307965    0.907430    0.278794    11.00000    0.02742    0.02144 =
         0.03067   -0.00456    0.00134   -0.00425
C5    1    0.410839    0.959360    0.316433    11.00000    0.02576    0.02826 =
         0.03836   -0.01411   -0.00218   -0.00318
AFIX  23
H5A   2    0.479313    0.998169    0.264327    11.00000   -1.20000
H5B   2    0.351499    1.022584    0.338030    11.00000   -1.20000
AFIX   0
C6    1    0.612692    0.884774    0.430838    11.00000    0.02849    0.03501 =
         0.03252   -0.01534    0.00385   -0.01264
C7    1    0.631591    1.000880    0.417898    11.00000    0.02775    0.03095 =
         0.04454   -0.01538   -0.00265   -0.00096
AFIX  43
H7A   2    0.560360    1.072063    0.380861    11.00000   -1.20000
AFIX   0
C8    1    0.754807    1.011691    0.459373    11.00000    0.03972    0.02874 =
         0.04892   -0.01896   -0.00235   -0.01131
AFIX  43
H8A   2    0.767946    1.090569    0.450571    11.00000   -1.20000
AFIX   0
C9    1    0.856595    0.910485    0.512375    11.00000    0.03828    0.04204 =
         0.03573   -0.01228   -0.00927   -0.01548
AFIX  43
H9A   2    0.940201    0.919640    0.540401    11.00000   -1.20000
AFIX   0
C10   1    0.841549    0.793840    0.526658    11.00000    0.02772    0.04379 =
         0.03625   -0.01503   -0.00346   -0.00711
AFIX  43
H10A  2    0.914329    0.723697    0.563437    11.00000   -1.20000
AFIX   0
C11   1    0.719308    0.781606    0.486584    11.00000    0.02425    0.02982 =
         0.03199   -0.00979   -0.00090   -0.00791
C12   1    0.796329    0.564837    0.549345    11.00000    0.04166    0.02626 =
         0.03858   -0.01463   -0.00548   -0.00047
AFIX  23
H12A  2    0.807969    0.559613    0.615903    11.00000   -1.20000
H12B  2    0.895115    0.567466    0.516945    11.00000   -1.20000
AFIX   0
C13   1    0.741525    0.456172    0.553576    11.00000    0.03309    0.02873 =
         0.03840   -0.00272   -0.01883    0.00198
AFIX  23
H13A  2    0.805669    0.379932    0.598807    11.00000   -1.20000
H13B  2    0.637414    0.459876    0.578267    11.00000   -1.20000
AFIX   0
C14   1    0.692702    0.352064    0.462481    11.00000    0.03476    0.02851 =
         0.04259   -0.01351   -0.00008   -0.01127
AFIX  23
H14A  2    0.589730    0.354151    0.489039    11.00000   -1.20000
H14B  2    0.758553    0.275085    0.505391    11.00000   -1.20000
AFIX   0
C15   1    0.692386    0.355485    0.362744    11.00000    0.03731    0.03168 =
         0.04296   -0.01158   -0.00256   -0.00827
AFIX  23
H15A  2    0.628805    0.300694    0.360438    11.00000   -1.20000
H15B  2    0.650247    0.439907    0.316324    11.00000   -1.20000
AFIX   0
C16   1    0.854502    0.304675    0.247492    11.00000    0.04580    0.02838 =
         0.05149   -0.01484   -0.00737    0.00678
AFIX  23
H16A  2    0.765761    0.275978    0.238563    11.00000   -1.20000
H16B  2    0.944541    0.240762    0.249911    11.00000   -1.20000
AFIX   0
C17   1    0.866163    0.420891    0.160599    11.00000    0.03221    0.04442 =
         0.05454   -0.02197   -0.00116    0.00751
AFIX  23
H17A  2    0.949908    0.454653    0.169997    11.00000   -1.20000
H17B  2    0.885567    0.403885    0.101184    11.00000   -1.20000
AFIX   0
C18   1    0.725462    0.627444    0.088801    11.00000    0.02457    0.04304 =
         0.03707   -0.02297    0.00051   -0.00729
C19   1    0.805783    0.661527    0.004709    11.00000    0.05681    0.04230 =
         0.05200   -0.02518    0.01697   -0.01346
AFIX  43
H19A  2    0.868122    0.600904   -0.013952    11.00000   -1.20000
AFIX   0
C20   1    0.795872    0.785432   -0.053481    11.00000    0.06206    0.04762 =
         0.03612   -0.00945    0.00877   -0.02257
AFIX  43
H20A  2    0.851354    0.809391   -0.112074    11.00000   -1.20000
AFIX   0
C21   1    0.705885    0.873385   -0.026371    11.00000    0.05322    0.03361 =
         0.03934   -0.00331   -0.00172   -0.00461
AFIX  43
H21A  2    0.701164    0.957863   -0.065532    11.00000   -1.20000
AFIX   0
C22   1    0.622841    0.839162    0.057285    11.00000    0.02572    0.03375 =
         0.04837   -0.01000   -0.00419    0.00383
AFIX  43
H22A  2    0.556701    0.900191    0.073702    11.00000   -1.20000
AFIX   0
C23   1    0.634807    0.716327    0.117896    11.00000    0.03589    0.03394 =
         0.03189   -0.01581    0.00662   -0.01151
C24   1    0.526532    0.751032    0.256698    11.00000    0.03010    0.03453 =
         0.03510   -0.01473    0.00893   -0.00855
AFIX  23
H24A  2    0.589225    0.813706    0.232666    11.00000   -1.20000
H24B  2    0.550207    0.701593    0.326555    11.00000   -1.20000
AFIX   0
C25   1    0.363729    0.814165    0.245661    11.00000    0.01985    0.02610 =
         0.03533   -0.00855    0.00199   -0.00846
C26   1    0.262450    0.775601    0.207713    11.00000    0.03424    0.02549 =
         0.03114   -0.00696    0.00757   -0.00086
AFIX  43
H26A  2    0.300530    0.713686    0.183760    11.00000   -1.20000
AFIX   0
C27   1    0.110365    0.820796    0.202298    11.00000    0.02581    0.04006 =
         0.03219   -0.00608    0.00189   -0.00448
C28   1    0.008026    0.769879    0.164867    11.00000    0.03958    0.04692 =
         0.05079   -0.01947   -0.00133   -0.01259
AFIX  23
H28A  2    0.063812    0.733298    0.120777    11.00000   -1.20000
H28B  2   -0.074977    0.836703    0.127219    11.00000   -1.20000
AFIX   0
C29   1    0.417697    0.409740    0.136221    11.00000    0.05519    0.09170 =
         0.08440   -0.02669   -0.00360   -0.00837
AFIX  23
H29A  2    0.437985    0.362316    0.094843    11.00000   -1.20000
H29B  2    0.515648    0.416046    0.155348    11.00000   -1.20000
AFIX   0
CL1   5    0.324967    0.330240    0.240469    11.00000    0.10043    0.12207 =
         0.07497   -0.03988    0.01170   -0.04156
CL2   5    0.316601    0.556929    0.068225    11.00000    0.11597    0.08937 =
         0.09160   -0.04744   -0.01324   -0.01522
HKLF 4
REM  sss in P-1
REM R1 =  0.0789 for   3257 Fo > 4sig(Fo)  and  0.1842 for all   7310 data
REM    352 parameters refined using      0 restraints
END
WGHT      0.0833      2.5592
REM Highest difference peak  0.962,  deepest hole -0.991,  1-sigma level  0.140
Q1    1  -0.0767  0.6586  0.1938  11.00000  0.05    0.96
Q2    1  -0.1158  1.0597  0.0686  11.00000  0.05    0.94
Q3    1  -0.0784  0.6386  0.3593  11.00000  0.05    0.92
Q4    1   0.0006  0.6164  0.2374  11.00000  0.05    0.80
Q5    1  -0.2028  1.0728  0.2033  11.00000  0.05    0.77
Q6    1  -0.0047  0.6977  0.1915  11.00000  0.05    0.74
Q7    1  -0.1863  1.0936  0.0214  11.00000  0.05    0.69
Q8    1  -0.2004  0.6921  0.2309  11.00000  0.05    0.68
Q9    1  -0.3028  1.1615  0.0586  11.00000  0.05    0.64
Q10   1   0.6557  0.3912  0.6490  11.00000  0.05    0.62
Q11   1   0.0755  0.8765  0.1802  11.00000  0.05    0.62
Q12   1   0.0403  0.6790  0.2849  11.00000  0.05    0.59
Q13   1  -0.2044  0.9964  0.1004  11.00000  0.05    0.58
Q14   1   0.0754  0.5990  0.2786  11.00000  0.05    0.58
Q15   1  -0.0589  1.0303  0.1446  11.00000  0.05    0.57
Q16   1   0.9574  0.7961  0.5720  11.00000  0.05    0.56
Q17   1   0.0592  0.5948  0.3028  11.00000  0.05    0.56
Q18   1   0.7994  0.4235  0.5865  11.00000  0.05    0.56
Q19   1   0.0434  0.5794  0.3235  11.00000  0.05    0.55
Q20   1   0.7352  0.6718  0.1758  11.00000  0.05    0.55
;
data_global
_journal_date_recd_electronic     2012-01-09
_journal_date_accepted     2012-02-08
_journal_name_full     'Acta Crystallographica, Section E'
_journal_year     2012
_journal_volume     68
_journal_issue      3
_journal_page_first     o720
_journal_page_last     o720
_journal_paper_category     QO
_journal_paper_doi     10.1107/S160053681200565X
_journal_coeditor_code     LX2226
loop_
    _publ_contact_author_name
    _publ_contact_author_address
    _publ_contact_author_email
    'Jai Young Lee'
;
Department of Chemistry
Konyang University
Nonsan 320-711
Republic of Korea
;
 jylee@konyang.ac.kr
    'Wonbo Sim'
;
Department of Chemistry
Konyang University
Nonsan 320-711
Republic of Korea
;
 jylee@konyang.ac.kr
_publ_contact_author_fax     '82-41-732-2544'
_publ_contact_author_phone     '82-41-730-5586'
_publ_section_title
;\
6,7-Bis(bromomethyl)-2,11,18,21,24,27-hexaoxatetracyclo[26.4.0.0^4,9^.0^12,17^]\
dotriaconta-1(28),4,6,8,12(17),13,15,29,31-nonaene dichloromethane
monosolvate
;
loop_
    _publ_author_name
    _publ_author_footnote
    _publ_author_address
    'Beack, Hyun Jin' .
;
Department of Chemistry, Konyang University, Nonsan 320-711, Republic of Korea
;
    'Yoo, Seung Mee' .
;
Department of Chemistry, Konyang University, Nonsan 320-711, Republic of Korea
;
    'Kim, Jae Eun' .
;
Department of Chemistry, Konyang University, Nonsan 320-711, Republic of Korea
;
    'Sim, Wonbo' .
;
Department of Chemistry, Konyang University, Nonsan 320-711, Republic of Korea
;
    'Lee, Jai Young' .
;
Department of Chemistry, Konyang University, Nonsan 320-711, Republic of Korea
;
