# Supplementary material for: 6,7-Bis(bromo­meth­yl)-2,11,18,21,24,27-hexa­oxatetra­cyclo­[26.4.0.04,9.012,17]dotriaconta-1(28),4,6,8,12(17),13,15,29,31-nona­ene dichloro­methane monosolvate
Source: Acta Crystallogr Sect E Struct Rep Online. 2012 Feb 17;68(Pt 3):o720. doi: 10.1107/S160053681200565X (PMC3295491; doi:10.1107/S160053681200565X)
Supplement: Supplementary file 2 [file e-68-0o720-Isup2.hkl]

# 
# h,k,l, Fc-squared, Fo-squared, sigma(Fo-squared) and status flag 
# 
data_I
_shelx_title ' sss in P-1' 
_shelx_refln_list_code          4 
_shelx_F_calc_maximum      231.60 
_exptl_crystal_F_000       716.00 
_reflns_d_resolution_high  0.7490 
 
loop_ 
 _symmetry_equiv_pos_as_xyz 
 'x, y, z' 
 '-x, -y, -z' 
 
_cell_length_a     9.1331 
_cell_length_b    12.1909 
_cell_length_c    15.0379 
_cell_angle_alpha  66.116 
_cell_angle_beta   85.263 
_cell_angle_gamma  77.080 
 
_shelx_F_squared_multiplier     1.000 
 
loop_ 
 _refln_index_h 
 _refln_index_k 
 _refln_index_l 
 _refln_F_squared_calc 
 _refln_F_squared_meas 
 _refln_F_squared_sigma 
 _refln_observed_status 
   1   0   0      462.37      457.57     13.21 o 
   2   0   0    17594.08    20667.45    328.85 o 
   3   0   0       13.57       21.38     11.11 o 
   4   0   0      512.76      513.32     33.31 o 
   5   0   0      806.85      777.59     40.23 o 
   6   0   0        2.29       10.66     23.77 o 
   7   0   0      255.77      297.45     70.74 o 
   8   0   0      582.12      779.30    102.63 o 
   9   0   0      381.35      281.80     86.97 o 
  10   0   0       53.33      159.45     86.40 o 
  11   0   0       62.13      251.07    104.95 o 
 -11   1   0       37.54       54.50     99.73 o 
 -10   1   0       19.76      -12.18     66.10 o 
  -9   1   0      131.31      120.61     67.26 o 
  -8   1   0        4.09       54.50     52.18 o 
  -7   1   0      219.59      189.03     62.04 o 
  -6   1   0      689.59      747.38     59.57 o 
  -5   1   0     6838.58     7681.26    184.90 o 
  -4   1   0      615.88      356.28     63.49 o 
  -3   1   0      116.94      150.18     23.36 o 
  -2   1   0      283.25      330.88     21.09 o 
  -1   1   0      572.73      661.64     24.19 o 
   0   1   0      384.02      342.90     36.85 o 
   1   1   0      415.04      403.97     25.51 o 
   2   1   0     2588.39     3286.32     59.56 o 
   3   1   0    17920.42    19080.27    278.41 o 
   4   1   0     3063.98     3086.19    125.95 o 
   5   1   0     1042.91      976.64     44.25 o 
   6   1   0     1061.04     1071.95     64.94 o 
   7   1   0        5.87       31.31     46.97 o 
   8   1   0      440.48      478.94     91.03 o 
   9   1   0       90.17       77.12     62.62 o 
  10   1   0      373.51      367.61     99.15 o 
  11   1   0       11.62       86.40     88.13 o 
  12   1   0        6.99      -80.02     80.02 o 
 -11   2   0        1.09      111.91     94.51 o 
 -10   2   0      154.86      395.45    108.43 o 
  -9   2   0      784.81     1233.30    135.68 o 
  -8   2   0      463.66      644.19    106.11 o 
  -7   2   0      305.99      315.85     68.13 o 
  -6   2   0     1684.66     1850.98     99.73 o 
  -5   2   0      381.57      393.34     45.71 o 
  -4   2   0       92.43       44.08     21.91 o 
  -3   2   0     2398.56     2638.17     98.55 o 
  -2   2   0     9740.64    10122.14    276.00 o 
  -1   2   0     3654.04     3501.49    106.98 o 
   0   2   0       39.84       42.47      6.47 o 
   1   2   0     4368.65     4372.10    170.18 o 
   2   2   0       22.84       80.90     14.74 o 
   3   2   0      640.60      486.24     89.87 o 
   4   2   0      294.25      356.71     33.96 o 
   5   2   0     3107.48     3702.29    112.49 o 
   6   2   0      549.83      547.60     52.26 o 
   7   2   0      407.80      343.62     49.39 o 
   8   2   0      486.65      735.23     98.57 o 
   9   2   0      914.65     1183.44    129.88 o 
  10   2   0      150.68       83.50     71.32 o 
  11   2   0      146.93      230.19     94.51 o 
  12   2   0        7.69      -79.44     79.44 o 
 -11   3   0       36.85      112.49     94.51 o 
 -10   3   0        5.39      166.99     83.50 o 
  -9   3   0       61.37       14.50     54.50 o 
  -8   3   0      561.20      689.42     99.15 o 
  -7   3   0     1171.07     1668.18    187.87 o 
  -6   3   0      565.35      530.11     60.17 o 
  -5   3   0       70.36       98.74     31.77 o 
  -4   3   0       15.89       44.03     20.65 o 
  -3   3   0     3282.52     3170.61    111.54 o 
  -2   3   0      816.00      606.20     36.69 o 
  -1   3   0     1547.55     1449.84     49.20 o 
   0   3   0     6027.32     6355.92    100.84 o 
   1   3   0    11367.94    12401.69    180.94 o 
   2   3   0      120.51      133.37     19.47 o 
   3   3   0     1293.98     1188.48     50.21 o 
   4   3   0     6043.63     6227.26    148.55 o 
   5   3   0     1740.74     1713.97     73.80 o 
   6   3   0      108.42      110.59     32.47 o 
   7   3   0      303.75      312.03     48.38 o 
   8   3   0     1135.85     1257.33     80.57 o 
   9   3   0        1.66      -16.24     54.50 o 
  10   3   0        0.13      -45.81     45.81 o 
  11   3   0        7.69      -39.43     73.06 o 
  12   3   0       37.86       33.05     89.29 o 
 -10   4   0       65.56      146.12     91.61 o 
  -9   4   0      228.99      201.78     77.70 o 
  -8   4   0      279.54      467.35     95.09 o 
  -7   4   0        5.57      -35.95     35.95 o 
  -6   4   0      431.20      371.26     54.94 o 
  -5   4   0      579.78      679.44     45.36 o 
  -4   4   0     6856.52     7567.25    151.80 o 
  -3   4   0     1611.92     1603.48     76.54 o 
  -2   4   0     2935.45     3461.83    118.29 o 
  -1   4   0      685.05      687.25     25.33 o 
   0   4   0     6211.22     6189.98    103.95 o 
   1   4   0     1037.02      954.88     29.63 o 
   2   4   0     1016.19      863.75     62.91 o 
   3   4   0      566.50      537.15     37.88 o 
   4   4   0     3056.69     2765.33    109.59 o 
   5   4   0       64.62      101.66     28.07 o 
   6   4   0      692.61      645.11     69.58 o 
   7   4   0     1885.77     2046.70    211.06 o 
   8   4   0     3097.18     3293.49    208.16 o 
   9   4   0        8.98       75.39     41.17 o 
  10   4   0      150.68      175.69     80.02 o 
  11   4   0       66.06      236.57     95.09 o 
  12   4   0       35.49       84.08     93.93 o 
 -10   5   0        7.97       16.24     73.06 o 
  -9   5   0      168.65      233.09     89.29 o 
  -8   5   0      310.18      293.98     82.34 o 
  -7   5   0       27.77      -37.69     37.69 o 
  -6   5   0     1006.07     1046.22     77.60 o 
  -5   5   0     1496.59     1716.86     68.28 o 
  -4   5   0     1197.96     1062.01     66.36 o 
  -3   5   0       62.44       52.92     24.60 o 
  -2   5   0      520.65      479.97     52.18 o 
  -1   5   0     4641.15     4537.04     86.75 o 
   0   5   0     1582.85     1572.03     44.02 o 
   1   5   0     7131.78     7733.04    129.27 o 
   2   5   0     1354.02     1065.19     58.56 o 
   3   5   0     1567.63     1354.82    104.08 o 
   4   5   0     1269.81     1121.51     58.15 o 
   5   5   0      360.08      383.77     94.80 o 
   6   5   0      115.75       45.66     29.92 o 
   7   5   0       14.60       37.44     30.49 o 
   8   5   0      247.25      219.25     45.57 o 
   9   5   0      188.52      309.58     73.93 o 
  10   5   0      197.10      209.90     85.24 o 
  11   5   0       92.63       88.13     85.24 o 
  12   5   0        3.93      -12.76     80.60 o 
  -9   6   0       23.22      161.77     78.28 o 
  -8   6   0       16.40       19.71     58.56 o 
  -7   6   0        3.04       31.31     52.76 o 
  -6   6   0      346.17      423.58     47.92 o 
  -5   6   0      395.87      431.28     73.09 o 
  -4   6   0       11.45       31.65     29.86 o 
  -3   6   0     1418.57     1275.83     70.90 o 
  -2   6   0     3727.08     3888.34     81.26 o 
  -1   6   0      269.86      178.80     19.69 o 
   0   6   0      273.92      385.99     31.94 o 
   1   6   0     1857.61     1976.28     53.73 o 
   2   6   0      962.80     1155.57     59.14 o 
   3   6   0     1170.17     1212.49    124.95 o 
   4   6   0     1751.55     1904.84     80.55 o 
   5   6   0     3729.12     4075.98    129.97 o 
   6   6   0      297.60      320.68     48.58 o 
   7   6   0       94.41       70.16     38.27 o 
   8   6   0       21.88      -35.95     41.46 o 
   9   6   0       61.88       61.82     41.17 o 
  10   6   0       95.79      135.94     52.07 o 
  11   6   0      149.69      202.36    100.31 o 
  -9   7   0       33.86      250.49     94.51 o 
  -8   7   0      264.83      285.86     90.45 o 
  -7   7   0      322.90      381.53     92.19 o 
  -6   7   0      416.38      466.42     73.35 o 
  -5   7   0       36.38       29.25     25.68 o 
  -4   7   0      151.41      155.67     38.67 o 
  -3   7   0       14.18      -22.84     22.84 o 
  -2   7   0      299.67      243.77     38.72 o 
  -1   7   0     1475.53     1361.36     47.13 o 
   0   7   0     2707.49     2698.20     69.41 o 
   1   7   0     2793.06     3052.55     74.41 o 
   2   7   0        5.90      -17.09     17.09 o 
   3   7   0       21.29       21.96     21.38 o 
   4   7   0       21.10        8.55     23.25 o 
   5   7   0      193.31      225.01     41.19 o 
   6   7   0       79.65       46.12     32.77 o 
   7   7   0      170.44      228.59     59.72 o 
   8   7   0     1742.93     1777.16    104.17 o 
   9   7   0      549.82      541.44    104.95 o 
  10   7   0       83.86      107.67     65.81 o 
  11   7   0       61.18      220.34     86.40 o 
  -8   8   0        0.24      -54.50     59.72 o 
  -7   8   0        0.91      -42.91     42.91 o 
  -6   8   0        2.04       -1.15     52.18 o 
  -5   8   0      343.31      507.38    154.82 o 
  -4   8   0       17.25       16.25     61.17 o 
  -3   8   0      209.19      310.51     52.76 o 
  -2   8   0       83.70      105.85     35.46 o 
  -1   8   0       74.23      111.67     30.77 o 
   0   8   0       90.22       96.59     22.00 o 
   1   8   0       16.54       36.16     24.02 o 
   2   8   0     1525.19     1638.48     75.52 o 
   3   8   0     1916.71     2015.74     87.45 o 
   4   8   0     1112.32     1045.84     65.60 o 
   5   8   0       90.60       68.54     34.24 o 
   6   8   0      698.97      720.90     67.12 o 
   7   8   0      287.89      275.15     53.30 o 
   8   8   0        3.43       57.35     41.44 o 
   9   8   0      298.90      402.98     69.42 o 
  10   8   0        1.77        1.46     43.42 o 
  11   8   0       21.20      -29.57     68.42 o 
  -7   9   0       25.91       85.82     74.22 o 
  -6   9   0      108.90      139.36     52.83 o 
  -5   9   0        0.78       51.93     35.66 o 
  -4   9   0      189.07       72.48     54.50 o 
  -3   9   0      254.72      216.86     65.52 o 
  -2   9   0      131.85      233.06     43.42 o 
  -1   9   0      609.33      542.14     85.82 o 
   0   9   0     2016.63     1872.86    128.14 o 
   1   9   0      395.86      355.31     45.08 o 
   2   9   0     2903.05     3573.42    376.02 o 
   3   9   0      275.55      260.39     43.78 o 
   4   9   0       11.91       -9.23     24.66 o 
   5   9   0      142.89      137.65     42.33 o 
   6   9   0       56.47       84.18     39.28 o 
   7   9   0        2.20      -34.54     34.54 o 
   8   9   0        0.35       38.44     42.49 o 
   9   9   0       97.34       30.55     73.06 o 
  10   9   0      279.84      167.10    210.77 o 
  -7  10   0       97.28      126.54     55.71 o 
  -6  10   0      170.05      182.65     58.15 o 
  -5  10   0      199.26      248.08     56.54 o 
  -4  10   0       96.30      128.14     71.90 o 
  -3  10   0      294.96      401.82     87.55 o 
  -2  10   0      360.52      407.62     90.45 o 
  -1  10   0      101.66      115.39     52.76 o 
   0  10   0       97.69       71.32     49.29 o 
   1  10   0      246.25      367.03     78.28 o 
   2  10   0       84.54       12.41     47.26 o 
   3  10   0        1.17       42.14     31.61 o 
   4  10   0        6.20      -28.62     28.62 o 
   5  10   0      683.54      722.80     71.17 o 
   6  10   0      176.31      279.63     80.31 o 
   7  10   0        2.17      -18.27     42.04 o 
   8  10   0      165.62      154.38     77.70 o 
   9  10   0       73.75       16.37     38.98 o 
  10  10   0       94.78      -15.89     41.18 o 
  -6  11   0       44.24       31.94     49.67 o 
  -5  11   0        0.51      -29.57     46.39 o 
  -4  11   0        0.74       20.29     49.87 o 
  -3  11   0        6.36      -22.03     59.14 o 
  -2  11   0      110.07      114.81     69.58 o 
  -1  11   0      167.58      146.12     66.68 o 
   0  11   0      369.58      485.32     93.35 o 
   1  11   0      257.27      271.36     71.32 o 
   2  11   0        0.98       28.41     45.81 o 
   3  11   0      268.35      314.21     62.62 o 
   4  11   0       52.63       31.52     38.94 o 
   5  11   0        6.10       11.36     36.79 o 
   6  11   0       62.24       85.85     45.06 o 
   7  11   0      352.38      463.03     77.99 o 
   8  11   0      207.41      250.14     63.75 o 
   9  11   0       19.39       17.65     43.18 o 
  -4  12   0        5.04       24.35     40.01 o 
  -3  12   0       59.98       -1.16     30.15 o 
  -2  12   0      164.08      140.32     69.00 o 
  -1  12   0       10.70        1.74     54.50 o 
   0  12   0       36.57       34.79     52.76 o 
   1  12   0       17.27      -41.17     41.17 o 
   2  12   0      347.54      453.43     92.19 o 
   3  12   0      337.15      387.33     87.55 o 
   4  12   0       14.93       43.56     42.32 o 
   5  12   0        7.36       51.09     45.56 o 
   6  12   0        1.45       18.84     44.08 o 
   7  12   0        3.85        2.18     49.00 o 
   8  12   0        9.79       92.89     57.44 o 
   9  12   0       66.91       16.44     53.91 o 
  -3  13   0       11.61       16.24     48.71 o 
  -2  13   0      232.80      320.65    101.47 o 
  -1  13   0       47.45       66.10     71.90 o 
   0  13   0        6.42      -34.79     49.87 o 
   1  13   0       18.98       -8.12     55.08 o 
   2  13   0       50.97       96.25     63.78 o 
   3  13   0        0.19        6.96     55.08 o 
   4  13   0      212.51      151.92     73.06 o 
   5  13   0       52.91       78.28     65.52 o 
   6  13   0      167.80      255.12     67.00 o 
   7  13   0        2.15      -23.27     50.19 o 
  -1  14   0       23.12       59.14     64.36 o 
   0  14   0       47.80       87.55     74.22 o 
   1  14   0      267.72      362.40     97.99 o 
   2  14   0        1.17      -17.39     59.72 o 
   3  14   0        6.23      -52.76     52.76 o 
   4  14   0       30.01       85.24     73.64 o 
   5  14   0        4.15      -11.60     67.84 o 
   6  14   0       12.71       -5.22     74.80 o 
  -5 -14   1       24.21       18.55     63.78 o 
  -4 -14   1      241.68      299.19     96.25 o 
  -3 -14   1      113.20       31.89     64.36 o 
  -2 -14   1        8.45       28.41     62.62 o 
  -1 -14   1       23.05       -4.06     62.62 o 
   0 -14   1        6.25        0.00     66.10 o 
  -7 -13   1       35.04       87.84     90.45 o 
  -6 -13   1        9.89       22.11     53.59 o 
  -5 -13   1       59.74       73.64     70.74 o 
  -4 -13   1       48.19       59.72     64.94 o 
  -3 -13   1        0.93      -41.75     53.92 o 
  -2 -13   1       40.10       56.24     55.66 o 
  -1 -13   1      115.89      -23.19     57.40 o 
   0 -13   1       15.73       67.84     62.04 o 
   1 -13   1       11.39      -49.87     49.87 o 
   2 -13   1        1.06      -56.24     56.24 o 
   3 -13   1        6.33       11.02     69.58 o 
  -8 -12   1        9.46      -52.47     52.47 o 
  -7 -12   1       88.34      194.07     59.19 o 
  -6 -12   1      104.58      161.34     58.20 o 
  -5 -12   1       62.16      100.84     49.43 o 
  -4 -12   1      458.43      500.98    103.79 o 
  -3 -12   1        6.52      -42.33     42.33 o 
  -2 -12   1        3.11       66.68     46.39 o 
  -1 -12   1      157.09      218.60     75.96 o 
   0 -12   1        0.76       -6.96     48.13 o 
   1 -12   1       10.08      -35.95     54.50 o 
   2 -12   1      177.61      150.18     78.28 o 
   3 -12   1      261.44      245.27     87.55 o 
   4 -12   1       34.57      -23.19     66.10 o 
  -9 -11   1       13.17      -28.54     52.76 o 
  -8 -11   1        0.11        1.84     41.99 o 
  -7 -11   1       43.37       42.35     47.84 o 
  -6 -11   1       21.75        5.22     58.85 o 
  -5 -11   1      165.26      167.72     51.23 o 
  -4 -11   1      125.54      106.83     44.37 o 
  -3 -11   1      112.59      118.95     44.04 o 
  -2 -11   1        9.01      -37.11     37.11 o 
  -1 -11   1       80.58      198.30     66.10 o 
   0 -11   1       16.66       68.42     49.29 o 
   1 -11   1      235.41      299.77     78.86 o 
   2 -11   1      339.86      258.61     84.08 o 
   3 -11   1      148.88       61.46     57.98 o 
   4 -11   1        8.72       -7.54     51.03 o 
   5 -11   1       57.52       16.92     31.35 o 
 -10 -10   1       64.23       15.53     46.22 o 
  -9 -10   1       70.61       44.76     39.56 o 
  -8 -10   1      167.94      181.20     56.70 o 
  -7 -10   1      198.31      239.02     56.92 o 
  -6 -10   1       67.70       43.45     35.80 o 
  -5 -10   1        1.29      -24.22     31.48 o 
  -4 -10   1     1169.79     1345.17     87.55 o 
  -3 -10   1      342.04      331.39     51.85 o 
  -2 -10   1      161.94      161.93     38.94 o 
  -1 -10   1      131.84      121.19     52.18 o 
   0 -10   1      310.09      340.94     75.96 o 
   1 -10   1      131.88      118.29     53.92 o 
   2 -10   1       10.36      -40.01     40.01 o 
   3 -10   1      140.18      124.66     64.36 o 
   4 -10   1      746.22     1063.99    128.14 o 
   5 -10   1      286.58      235.46    149.31 o 
   6 -10   1        3.76       65.19     48.46 o 
 -10  -9   1        2.18      -35.72     37.98 o 
  -9  -9   1      282.05      116.35    121.47 o 
  -8  -9   1       46.84       -5.14     42.76 o 
  -7  -9   1       72.27       51.31     42.73 o 
  -6  -9   1      309.34      274.68     54.72 o 
  -5  -9   1      170.17      149.57     41.53 o 
  -4  -9   1      368.35      383.03     61.17 o 
  -3  -9   1       65.74       65.85     31.13 o 
  -2  -9   1      166.56      166.26     37.47 o 
  -1  -9   1     1816.94     1967.86     92.48 o 
   0  -9   1     2674.58     2910.76    166.99 o 
   1  -9   1      179.68      108.43     51.03 o 
   2  -9   1      326.18      275.42     69.58 o 
   3  -9   1      127.69       69.00     49.29 o 
   4  -9   1      114.34       63.20     56.82 o 
   5  -9   1        0.28       -3.63     36.82 o 
   6  -9   1       71.91       82.70     45.55 o 
   7  -9   1       71.81      138.58     86.40 o 
 -11  -8   1       36.77      138.15     60.12 o 
 -10  -8   1       65.69        3.33     45.48 o 
  -9  -8   1       10.04       64.07     48.88 o 
  -8  -8   1       27.97        1.30     38.59 o 
  -7  -8   1       60.60      -22.47     36.53 o 
  -6  -8   1     1310.02     1512.38     89.69 o 
  -5  -8   1      346.97      306.70     48.85 o 
  -4  -8   1      102.70       95.30     62.91 o 
  -3  -8   1       34.40       53.72     29.85 o 
  -2  -8   1       49.16       68.80     30.21 o 
  -1  -8   1       55.35       79.34     27.56 o 
   0  -8   1       17.03       38.35     22.52 o 
   1  -8   1     2542.68     2627.80    153.66 o 
   2  -8   1      185.12      181.49     54.50 o 
   3  -8   1      872.79      833.22     93.93 o 
   4  -8   1      349.31      303.25     73.64 o 
   5  -8   1      353.33      372.32     59.03 o 
   6  -8   1       32.94       46.98     56.53 o 
   7  -8   1       81.38      190.19     78.28 o 
   8  -8   1       33.19      190.77     89.87 o 
 -11  -7   1       90.48      219.50     63.15 o 
 -10  -7   1      108.17      129.68    109.59 o 
  -9  -7   1      800.73      867.29    100.02 o 
  -8  -7   1      393.16      563.40     73.72 o 
  -7  -7   1      359.15      317.87     54.73 o 
  -6  -7   1       34.42      -25.04     35.08 o 
  -5  -7   1      137.40      160.46     39.15 o 
  -4  -7   1      937.59     1033.68     64.37 o 
  -3  -7   1     3382.74     3612.43    115.95 o 
  -2  -7   1      398.78      409.60     43.59 o 
  -1  -7   1       57.18       40.46     21.17 o 
   0  -7   1      388.86      408.10     40.88 o 
   1  -7   1        4.02       -3.26     17.21 o 
   2  -7   1       18.97       35.95     35.37 o 
   3  -7   1      496.06      542.14     77.70 o 
   5  -7   1     1966.24     2316.87    109.01 o 
   6  -7   1       94.31       52.50     69.87 o 
   7  -7   1       38.39      134.52     67.26 o 
   8  -7   1      111.15       34.79     69.00 o 
   9  -7   1      121.34       86.97     82.92 o 
 -11  -6   1        1.44      -44.53     45.14 o 
 -10  -6   1        1.43      -18.34     40.85 o 
  -9  -6   1      436.37      396.29     63.77 o 
  -8  -6   1      106.63      144.52     45.29 o 
  -7  -6   1      209.68      204.40     43.86 o 
  -6  -6   1       38.07       28.30     30.94 o 
  -5  -6   1      112.61      149.23     41.17 o 
  -4  -6   1       68.92       91.00     27.80 o 
  -3  -6   1      265.18      216.25     41.17 o 
  -2  -6   1        5.54       -7.54     17.39 o 
  -1  -6   1     3371.77     3494.77    100.28 o 
   0  -6   1     5859.97     6074.97    141.90 o 
   1  -6   1     1094.47     1144.27     49.88 o 
   2  -6   1       59.08       93.51     18.73 o 
   3  -6   1     1428.94     1010.65     93.93 o 
   4  -6   1     1162.95     1137.05    106.11 o 
   5  -6   1       99.93      184.60     40.98 o 
   6  -6   1        3.95       -5.75     76.25 o 
   7  -6   1       94.67      104.95     61.46 o 
   8  -6   1      263.49      338.04     99.73 o 
   9  -6   1       39.15       98.57     73.06 o 
 -11  -5   1       61.80      192.50     93.35 o 
 -10  -5   1        0.13       61.24     45.69 o 
  -9  -5   1       28.26       25.82     37.18 o 
  -8  -5   1       12.32      -28.48     28.48 o 
  -7  -5   1       67.60       74.82     32.99 o 
  -6  -5   1     1086.45      908.03     63.55 o 
  -5  -5   1     1806.19     1993.83     84.67 o 
  -4  -5   1     4472.42     4598.82    129.13 o 
  -3  -5   1      535.23      499.00     59.43 o 
  -2  -5   1     4689.38     4818.40    121.52 o 
  -1  -5   1     7545.75     8076.22    173.14 o 
   0  -5   1        7.98        2.44     14.21 o 
   1  -5   1      979.26     1008.12     37.06 o 
   2  -5   1     1783.84     1638.71     70.90 o 
   3  -5   1      333.96      347.78     43.44 o 
   4  -5   1      980.51     1135.88     56.20 o 
   5  -5   1       11.27       40.84     28.89 o 
   6  -5   1     1098.63     1406.09    130.46 o 
   7  -5   1      840.80     1084.29    116.55 o 
   8  -5   1        4.37       38.85     52.76 o 
   9  -5   1       29.37       13.34     56.82 o 
  10  -5   1        9.15       22.61     73.64 o 
 -12  -4   1       14.53       45.23     82.34 o 
 -11  -4   1      109.35      298.61    103.79 o 
 -10  -4   1       39.42      171.98     68.42 o 
  -9  -4   1      215.17      230.34     61.17 o 
  -8  -4   1        4.43       45.86     38.85 o 
  -7  -4   1       38.49       26.89     30.94 o 
  -6  -4   1     4999.34     5220.63    151.67 o 
  -5  -4   1      237.81      281.01     42.33 o 
  -4  -4   1        0.64      -14.48     26.96 o 
  -3  -4   1     1747.97     1642.04     62.48 o 
  -2  -4   1     1808.74     1723.42     97.12 o 
  -1  -4   1      229.37      199.39     23.20 o 
   0  -4   1       13.80       60.93     14.15 o 
   1  -4   1     2759.79     2674.17     80.50 o 
   2  -4   1     5559.19     5272.90    134.43 o 
   3  -4   1        3.17       16.24     19.35 o 
   4  -4   1      170.28      127.52     26.05 o 
   5  -4   1      671.66      642.62     55.06 o 
   6  -4   1        5.14       11.60     38.85 o 
   7  -4   1        6.03       80.60     46.97 o 
   8  -4   1      196.45      102.63     60.88 o 
   9  -4   1      434.99      673.77    121.76 o 
  10  -4   1      209.71      251.07     97.99 o 
 -12  -3   1       11.39      133.36    105.53 o 
 -11  -3   1      278.30      218.02     99.15 o 
 -10  -3   1      124.20      130.46     74.80 o 
  -9  -3   1       45.13       63.00     45.52 o 
  -8  -3   1      310.58      360.03     62.04 o 
  -7  -3   1      660.46      648.15     71.03 o 
  -6  -3   1     1570.22     1442.67     97.12 o 
  -5  -3   1        6.47       29.61     21.86 o 
  -4  -3   1      447.54      403.10     25.76 o 
  -3  -3   1    12553.07    12293.94    241.75 o 
  -2  -3   1      394.08      302.81     25.01 o 
  -1  -3   1     1032.06     1317.79     44.14 o 
   0  -3   1     1306.99     1271.33     41.51 o 
   1  -3   1      186.69       66.59     15.75 o 
   2  -3   1       49.20       37.77     17.01 o 
   3  -3   1      103.73      217.11     32.18 o 
   4  -3   1     6945.84     7135.08    162.17 o 
   5  -3   1     6091.38     7784.84    291.08 o 
   6  -3   1      172.75       97.41     46.97 o 
   7  -3   1      398.57      357.18     76.54 o 
   8  -3   1       70.23       69.00     56.24 o 
   9  -3   1       78.31       13.34     57.40 o 
  10  -3   1       26.61       73.06     71.90 o 
  11  -3   1        6.85      -72.48     80.60 o 
 -12  -2   1        2.11      -77.70     77.70 o 
 -11  -2   1       27.95       29.57     81.18 o 
 -10  -2   1        0.33      -63.20     63.20 o 
  -9  -2   1      186.10      236.42     55.95 o 
  -8  -2   1      896.09      958.11     71.57 o 
  -7  -2   1       76.70       66.03     56.24 o 
  -6  -2   1      202.41      216.35     28.19 o 
  -5  -2   1      165.22      182.97     24.00 o 
  -4  -2   1     1687.81     1628.37     47.43 o 
  -3  -2   1        7.46       11.07      9.21 o 
  -2  -2   1      803.61      771.11     21.63 o 
  -1  -2   1     9086.78     9780.28    182.25 o 
   0  -2   1      139.47      300.35     28.99 o 
   1  -2   1      591.34      525.47     36.24 o 
   2  -2   1      531.12      481.26     45.81 o 
   3  -2   1     1673.97     1975.89     55.54 o 
   4  -2   1     3193.15     4084.82    230.19 o 
   5  -2   1      109.52      124.66     45.81 o 
   6  -2   1      376.45      489.38     79.44 o 
   7  -2   1     1154.38     1101.68    106.69 o 
   8  -2   1     2617.40     2647.52    178.01 o 
   9  -2   1        0.04      -32.47     32.47 o 
  10  -2   1      165.28      276.00     99.15 o 
  11  -2   1      224.55      123.50     96.83 o 
 -11  -1   1      214.65      291.66    109.01 o 
 -10  -1   1        0.54      -34.21     65.52 o 
  -9  -1   1       13.38       -9.28     57.98 o 
  -8  -1   1      110.79      116.19     58.27 o 
  -7  -1   1       49.96       50.19     25.10 o 
  -6  -1   1      795.92      769.96     43.97 o 
  -5  -1   1     4771.73     5015.05    113.59 o 
  -4  -1   1     3859.60     4286.15     88.41 o 
  -3  -1   1        0.26       19.77     11.18 o 
  -2  -1   1     2873.43     3115.89     57.37 o 
  -1  -1   1     2551.60     2852.37     47.11 o 
   0  -1   1     3891.61     4832.33    133.36 o 
   1  -1   1      268.97      389.65     28.41 o 
   2  -1   1    34642.33    38227.52    522.87 o 
   3  -1   1    10393.50    11947.05    238.76 o 
   4  -1   1     1080.53     1413.87     63.30 o 
   5  -1   1     1024.93     1186.92     93.93 o 
   6  -1   1     3142.10     3528.28    174.53 o 
   7  -1   1       39.30       46.39     41.75 o 
   8  -1   1      596.72      793.21    105.53 o 
   9  -1   1      206.85      284.12     87.55 o 
  10  -1   1      231.59      214.54     95.67 o 
  11  -1   1       43.53      175.11    104.37 o 
 -11   0   1      113.96      200.04     99.15 o 
 -10   0   1      526.35      904.54    129.88 o 
  -9   0   1      397.96      640.72    116.55 o 
  -8   0   1        0.43        8.32     42.91 o 
  -7   0   1       16.19        8.81     22.76 o 
  -6   0   1        0.81       -3.34     18.43 o 
  -5   0   1       45.64       56.14     19.34 o 
  -4   0   1      206.73      269.31     37.52 o 
  -3   0   1     3181.19     3410.25     69.49 o 
  -2   0   1    13036.58    13176.78    224.84 o 
  -1   0   1     1390.48     1436.20     27.99 o 
   0   0   1       28.48        1.57      1.39 o 
   1   0   1     4385.26     4909.44    139.16 o 
   2   0   1     7039.42     7838.18    225.55 o 
   3   0   1     1230.45     1297.67     72.48 o 
   4   0   1      432.21      443.57     50.45 o 
   5   0   1     3844.98     3822.84    171.63 o 
   6   0   1      655.67      753.78     85.82 o 
   7   0   1       58.32       35.37     44.65 o 
   8   0   1      741.16      854.09    107.85 o 
   9   0   1       81.75      110.17     66.68 o 
  10   0   1      124.54       48.13     76.54 o 
  11   0   1       26.46      224.98     98.57 o 
 -11   1   1        1.03       71.32     83.50 o 
 -10   1   1        0.07       -9.86     64.94 o 
  -9   1   1        1.84      -30.73     56.24 o 
  -8   1   1       57.15       50.75     37.65 o 
  -7   1   1     1984.85     2205.06    100.61 o 
  -6   1   1     2926.97     3016.06    109.06 o 
  -5   1   1      450.51      425.80     33.34 o 
  -4   1   1     3836.32     3865.65     84.08 o 
  -3   1   1     2250.97     2367.06     59.22 o 
  -2   1   1     1134.29      965.14     33.82 o 
  -1   1   1     3236.94     3422.06    120.61 o 
   0   1   1     4496.83     5088.03    134.52 o 
   1   1   1     2267.10     2294.40     73.64 o 
   2   1   1     3745.83     4189.29    134.52 o 
   3   1   1     1983.75     1597.63    182.65 o 
   4   1   1      500.34      498.08     56.82 o 
   5   1   1     2052.18     2436.46    131.04 o 
   6   1   1      451.43      481.26     77.12 o 
   7   1   1      281.39      249.91     67.26 o 
   8   1   1      500.29      550.84     96.25 o 
   9   1   1       64.43      166.99     75.38 o 
  10   1   1      124.01      107.85     86.40 o 
  11   1   1      484.79     1112.12    153.66 o 
  12   1   1       89.18        4.06     93.35 o 
 -11   2   1      311.72      747.98    145.54 o 
 -10   2   1       17.32      -22.03     66.10 o 
  -9   2   1        3.82      -46.39     55.66 o 
  -8   2   1       33.78       53.15     34.91 o 
  -7   2   1     1265.33     1394.54     82.40 o 
  -6   2   1      828.76      759.70     60.23 o 
  -5   2   1      199.51      232.70     37.06 o 
  -4   2   1      559.25      486.81     42.91 o 
  -3   2   1     5792.21     6244.69    143.17 o 
  -2   2   1     3264.34     3683.87     67.91 o 
  -1   2   1    14999.16    16718.77    297.32 o 
   0   2   1      103.06      135.57     11.39 o 
   1   2   1      105.18      149.32      9.63 o 
   2   2   1      154.78      226.86     21.50 o 
   3   2   1     1788.56     1851.06     60.66 o 
   4   2   1     3571.88     3379.66     96.48 o 
   5   2   1     1726.07     1806.49     75.36 o 
   6   2   1     5117.11     5624.96    228.45 o 
   7   2   1     1451.26     1371.88    117.13 o 
   8   2   1      271.28      321.23     78.86 o 
   9   2   1       12.14      -49.87     49.87 o 
  10   2   1        6.03      -60.30     60.30 o 
  11   2   1       50.16       17.97     78.86 o 
  12   2   1       42.18      -15.66     92.77 o 
 -11   3   1       14.18      -24.93     90.45 o 
 -10   3   1        0.81       -6.96     71.90 o 
  -9   3   1       17.85       74.22     63.20 o 
  -8   3   1      576.33      808.49     77.15 o 
  -7   3   1      106.44      120.31     69.00 o 
  -6   3   1     1918.03     2140.23     97.34 o 
  -5   3   1      248.64      149.48     34.43 o 
  -4   3   1       29.28       38.38     26.21 o 
  -3   3   1     3932.73     5203.35    164.84 o 
  -2   3   1     2099.79     2209.33     68.44 o 
  -1   3   1     2928.21     2767.21     71.91 o 
   0   3   1     2701.05     2981.32     71.16 o 
   1   3   1     9243.30    10238.42    151.61 o 
   2   3   1    23043.26    25108.99    419.88 o 
   3   3   1     3745.33     3797.99     98.81 o 
   4   3   1      104.78      144.55     26.42 o 
   5   3   1     1156.04     1021.06     60.01 o 
   6   3   1       85.99       96.94     30.08 o 
   7   3   1       24.53       24.37     30.13 o 
   8   3   1      535.65      718.41     97.99 o 
   9   3   1      908.16     1081.39    125.24 o 
  10   3   1      364.76      452.85    101.47 o 
  11   3   1       53.04      -32.47     79.44 o 
  12   3   1       25.92        5.22     86.97 o 
 -10   4   1       20.74       -0.58     69.58 o 
  -9   4   1       92.04      187.29     78.86 o 
  -8   4   1       11.50      -32.69     53.34 o 
  -7   4   1        1.44      -15.81     29.48 o 
  -6   4   1      576.95      645.60     88.71 o 
  -5   4   1      793.80      732.27     45.79 o 
  -4   4   1       95.27       83.99     21.72 o 
  -3   4   1     3007.42     2955.74    159.16 o 
  -2   4   1    13203.56    13838.89    361.82 o 
  -1   4   1     1013.21      912.34     49.87 o 
   0   4   1     1501.25     1271.54     47.98 o 
   1   4   1      374.53      268.12     30.28 o 
   2   4   1     3718.98     3841.97     69.63 o 
   3   4   1      664.15      548.20     56.79 o 
   4   4   1     1239.38     1005.42     54.51 o 
   5   4   1     1716.36     1618.31     73.57 o 
   6   4   1     1128.24     1143.23     67.83 o 
   7   4   1       32.82      -11.19     53.92 o 
   8   4   1       60.09       61.46     47.55 o 
   9   4   1      235.37      152.50     64.94 o 
  10   4   1       82.90      235.41     86.40 o 
  11   4   1        1.65       -4.06     67.84 o 
  12   4   1       45.08       42.33     89.29 o 
 -10   5   1       19.71      -35.37     63.78 o 
  -9   5   1       48.44      122.92     64.36 o 
  -8   5   1      357.14      381.03     96.83 o 
  -7   5   1      487.92      608.89     72.29 o 
  -6   5   1      614.25      785.64     71.13 o 
  -5   5   1      142.01      151.27     31.69 o 
  -4   5   1     1304.93     1160.09     53.09 o 
  -3   5   1      726.32      820.43     54.12 o 
  -2   5   1       78.52       18.01     17.97 o 
  -1   5   1     1163.35     1089.75     51.01 o 
   0   5   1     1854.98     1821.49     69.24 o 
   1   5   1     2988.15     2875.13     63.34 o 
   2   5   1      318.95      305.21     19.05 o 
   3   5   1     1570.78     1375.00     60.45 o 
   4   5   1     2101.22     2174.92     81.97 o 
   5   5   1      385.78      350.57     26.18 o 
   6   5   1      564.40      550.24     55.55 o 
   7   5   1     3712.70     4099.94    140.01 o 
   8   5   1      441.95      551.78     65.78 o 
   9   5   1        6.33        4.06     51.61 o 
  10   5   1        0.61      107.27     73.06 o 
  11   5   1       93.53      194.82     91.61 o 
  12   5   1       83.45      238.31    115.39 o 
  -9   6   1       50.21      -44.07     54.50 o 
  -8   6   1        5.64       -1.74     51.03 o 
  -7   6   1      187.29      147.01     50.19 o 
  -6   6   1      137.85      148.01     33.31 o 
  -5   6   1     1303.20     1222.08     61.24 o 
  -4   6   1     2766.13     2865.36    111.91 o 
  -3   6   1      694.33      516.45     48.98 o 
  -2   6   1      266.89      275.13     37.91 o 
  -1   6   1     1620.99     1448.29     53.33 o 
   0   6   1       24.15       54.63     13.86 o 
   1   6   1     2366.20     2498.47     60.39 o 
   2   6   1     1676.40     1548.23     44.39 o 
   3   6   1      331.11      229.88     33.20 o 
   4   6   1      404.49      329.88     40.57 o 
   5   6   1     1046.21     1015.39     64.34 o 
   6   6   1     2066.47     1964.58    120.61 o 
   7   6   1      377.70      398.58     56.47 o 
   8   6   1      144.62      149.13     43.32 o 
   9   6   1       58.30       39.41     37.69 o 
  10   6   1      347.75      484.74    104.95 o 
  11   6   1       70.34      163.51     91.61 o 
  -9   7   1       85.92       46.39     69.00 o 
  -8   7   1       75.75       33.63     62.62 o 
  -7   7   1      118.58      209.06     51.77 o 
  -6   7   1      110.60      109.62     47.14 o 
  -5   7   1       89.35      110.87     30.17 o 
  -4   7   1     1483.79     1591.86     85.86 o 
  -3   7   1      288.05      339.65     47.56 o 
  -2   7   1     1908.72     1811.83     81.21 o 
  -1   7   1     1370.11     1353.57     94.24 o 
   0   7   1        2.85       -2.25     13.67 o 
   1   7   1     1982.61     1879.25     54.98 o 
   2   7   1     1009.64      891.81     37.30 o 
   3   7   1       18.66       15.14     21.11 o 
   4   7   1     1087.00     1152.79     66.00 o 
   5   7   1     1865.33     1961.40     90.20 o 
   6   7   1      703.36      834.53     66.51 o 
   7   7   1      312.62      286.34     51.44 o 
   8   7   1        2.23      -17.23     38.85 o 
   9   7   1      418.12      455.57     68.46 o 
  10   7   1      240.06      318.33     99.15 o 
  11   7   1       43.83       35.95     78.86 o 
  -8   8   1       24.50       27.83     73.64 o 
  -7   8   1      237.55      110.17     62.04 o 
  -6   8   1      450.52      536.31     89.80 o 
  -5   8   1        2.38      -13.87     25.94 o 
  -4   8   1      629.83      829.68     98.28 o 
  -3   8   1      507.06      636.56     59.59 o 
  -2   8   1      490.48      437.42     53.41 o 
  -1   8   1       34.74       47.26     27.47 o 
   0   8   1      144.91      130.46     21.98 o 
   1   8   1      101.39      100.96     21.58 o 
   2   8   1     1975.88     2029.03     59.90 o 
   3   8   1      182.47      287.24     43.49 o 
   4   8   1     1811.06     1824.37     85.58 o 
   5   8   1     1248.72     1352.26     98.57 o 
   6   8   1      451.31      475.20     61.94 o 
   7   8   1      189.07      232.92     52.77 o 
   8   8   1       13.90       32.39     37.65 o 
   9   8   1        2.70      -13.20     42.42 o 
  10   8   1       10.87      -33.05     69.00 o 
  11   8   1       13.86      -49.87     74.22 o 
  -8   9   1       27.00      189.03     95.67 o 
  -7   9   1        3.88      -44.07     44.07 o 
  -6   9   1        0.61      -11.08     34.84 o 
  -5   9   1       47.95       28.92     29.48 o 
  -4   9   1        4.80        3.74     33.82 o 
  -3   9   1     3651.90     3642.03    138.23 o 
  -2   9   1       71.72       39.34     69.29 o 
  -1   9   1     2998.00     3212.76    182.94 o 
   0   9   1      563.88      597.49     75.96 o 
   1   9   1        4.82        1.79     17.44 o 
   2   9   1      773.10      695.53     40.60 o 
   3   9   1       19.45       45.48     26.60 o 
   4   9   1      105.89       66.96     32.27 o 
   5   9   1       14.72       20.21     33.63 o 
   6   9   1       32.89        2.64     31.48 o 
   7   9   1      460.98      549.25     70.93 o 
   8   9   1      523.09      610.76     78.57 o 
   9   9   1       19.81       92.92     51.52 o 
  10   9   1        8.59      -61.46     61.46 o 
  11   9   1       12.09       15.08     81.76 o 
  -7  10   1       13.84      -21.92     45.22 o 
  -6  10   1       14.75       17.17     51.61 o 
  -5  10   1      365.00      362.77     64.35 o 
  -4  10   1      693.92      820.07     76.78 o 
  -3  10   1       10.48       34.86     35.66 o 
  -2  10   1       48.37       74.21     50.74 o 
  -1  10   1      179.16       95.67     39.76 o 
   0  10   1       34.27        3.68     29.78 o 
   1  10   1        1.07      -25.80     25.80 o 
   2  10   1      746.58      774.23     60.94 o 
   3  10   1     1610.89     1968.68     94.36 o 
   4  10   1       92.14       60.45     37.47 o 
   5  10   1       83.42       72.18     37.34 o 
   6  10   1       37.43        4.08     33.79 o 
   7  10   1        4.66      -27.44     36.57 o 
   8  10   1      179.15      118.95     52.63 o 
   9  10   1      218.22      107.10    131.04 o 
  10  10   1      136.44      140.90     92.19 o 
  -6  11   1        0.44       20.66     50.63 o 
  -5  11   1       31.34       54.99     48.25 o 
  -4  11   1        2.46       61.46     66.10 o 
  -3  11   1      118.40      252.81     85.24 o 
  -2  11   1      167.90      208.18     55.95 o 
  -1  11   1      116.61      130.67     41.60 o 
   0  11   1       32.56       34.79     50.45 o 
   1  11   1       26.92        4.06     44.07 o 
   2  11   1        0.73        0.00     41.17 o 
   3  11   1       83.52       80.37     37.47 o 
   4  11   1        2.71       -7.07     32.18 o 
   5  11   1      136.47      188.26     49.67 o 
   6  11   1      598.60      738.41    152.50 o 
   7  11   1        4.87        0.23     41.94 o 
   8  11   1        2.62       36.70     78.28 o 
   9  11   1       86.51       68.99     82.05 o 
  10  11   1        8.13       24.35     77.70 o 
  -5  12   1       16.06       59.26     49.84 o 
  -4  12   1       87.64       44.07     44.65 o 
  -3  12   1       45.64       37.11     51.03 o 
  -2  12   1        1.40      -22.03     57.98 o 
  -1  12   1        6.51       30.73     62.04 o 
   0  12   1      285.51      276.00     81.76 o 
   1  12   1      392.96      379.79     82.92 o 
   2  12   1      172.94      102.05     59.14 o 
   3  12   1        1.21      -39.43     39.43 o 
   4  12   1      976.03     1041.72    209.90 o 
   5  12   1       20.18       28.19     42.90 o 
   6  12   1       94.11       94.17     58.56 o 
   7  12   1      104.70       15.39     46.51 o 
   8  12   1       14.71       70.37     48.74 o 
   9  12   1       32.03        4.89     48.36 o 
  -3  13   1       46.85       26.09     44.65 o 
  -2  13   1       21.30      -31.89     34.79 o 
  -1  13   1      100.22      -19.13     38.85 o 
   0  13   1       27.68       28.41     61.46 o 
   1  13   1       14.59      138.58     69.00 o 
   2  13   1        2.33      -11.60     45.81 o 
   3  13   1        5.73      -47.55     47.55 o 
   4  13   1      192.11      374.57     99.73 o 
   5  13   1       57.51      116.55     70.74 o 
   6  13   1       23.61       76.03     52.72 o 
   7  13   1       80.67      112.95     58.43 o 
   8  13   1        3.53       53.90     60.30 o 
  -2  14   1       30.00       45.23     48.13 o 
  -1  14   1       63.99       28.41     46.39 o 
   0  14   1       16.53       19.13     62.62 o 
   1  14   1       69.35      195.40     84.66 o 
   2  14   1       14.18      -41.75     41.75 o 
   3  14   1      242.95      237.15     81.18 o 
   4  14   1      145.09      255.13     87.55 o 
   5  14   1        8.34      -53.92     53.92 o 
   6  14   1        0.93       44.65     70.16 o 
   7  14   1       24.04      139.89     85.82 o 
   1  15   1       49.32      -39.43     66.68 o 
   2  15   1       22.13      110.75     75.96 o 
   3  15   1        0.13      -11.60     66.68 o 
   4  15   1       37.31       27.83     73.06 o 
  -4 -14   2        2.48      -66.10     66.10 o 
  -3 -14   2       40.35       37.69     61.46 o 
  -2 -14   2       37.91       67.26     69.00 o 
  -1 -14   2       14.44      -54.50     54.50 o 
  -6 -13   2       44.92       13.21     53.69 o 
  -5 -13   2        0.90       37.11     63.20 o 
  -4 -13   2      309.88      322.39     91.03 o 
  -3 -13   2       21.24       39.43     63.78 o 
  -2 -13   2       74.75       12.76     68.42 o 
  -1 -13   2        0.49      -12.76     57.40 o 
   0 -13   2       52.55       96.25     76.54 o 
   1 -13   2       11.31        1.74     62.04 o 
   2 -13   2       11.76       55.66     64.94 o 
  -8 -12   2        4.34       -2.49     64.36 o 
  -7 -12   2       14.72       30.17     50.07 o 
  -6 -12   2       10.37      -49.61     55.08 o 
  -5 -12   2      197.35      267.49     64.77 o 
  -4 -12   2       13.22      -51.61     51.61 o 
  -3 -12   2       18.25       54.50     56.82 o 
  -2 -12   2       66.74       55.08     57.98 o 
  -1 -12   2      130.21       81.18     60.30 o 
   0 -12   2        4.15      -43.49     43.49 o 
   1 -12   2       55.41      204.10     73.64 o 
   2 -12   2        6.60      -31.31     51.61 o 
   3 -12   2       96.51      208.74     88.13 o 
  -9 -11   2       28.73       45.18     60.01 o 
  -8 -11   2       44.62      -10.08     37.47 o 
  -7 -11   2      103.93      125.22     53.14 o 
  -6 -11   2       22.76      112.73     50.35 o 
  -5 -11   2      250.08      202.37    124.08 o 
  -4 -11   2       45.68      -13.45     44.65 o 
  -3 -11   2       40.30       55.29     38.25 o 
  -2 -11   2      248.52      312.53     78.86 o 
  -1 -11   2      380.66      408.78     89.87 o 
   0 -11   2        2.37      -41.75     41.75 o 
   1 -11   2        4.33      -22.61     49.29 o 
   2 -11   2       14.27        6.38     49.87 o 
   3 -11   2       81.84      165.83     73.06 o 
   5 -11   2       80.70       21.80     34.43 o 
  -9 -10   2       10.03        8.75     76.83 o 
  -8 -10   2        1.87      -10.28     40.72 o 
  -7 -10   2      183.62      271.29     59.51 o 
  -6 -10   2       69.47       66.07     43.59 o 
  -5 -10   2      283.40      370.36     60.27 o 
  -4 -10   2      455.74      370.98     56.36 o 
  -3 -10   2      108.77      -12.78     30.09 o 
  -2 -10   2       33.29       34.72     29.81 o 
  -1 -10   2      257.39      220.34     66.10 o 
   0 -10   2       26.81       92.77     48.71 o 
   1 -10   2      535.01      582.15    102.05 o 
   2 -10   2      889.34     1207.21    125.24 o 
   3 -10   2      138.61       84.66     57.40 o 
   4 -10   2       38.26       22.61     55.66 o 
   5 -10   2       39.51       25.38     24.22 o 
   6 -10   2       56.18       -7.87     31.74 o 
 -10  -9   2      155.14      120.86    139.45 o 
  -9  -9   2       28.93       -2.77     34.83 o 
  -8  -9   2        9.79        6.56     39.69 o 
  -7  -9   2       64.49       49.66     40.78 o 
  -6  -9   2        0.06       20.65     34.73 o 
  -5  -9   2       13.46       71.35     36.50 o 
  -4  -9   2      807.14      891.89     72.07 o 
  -3  -9   2      180.04      250.36     44.41 o 
  -2  -9   2       87.28      114.67     33.61 o 
  -1  -9   2      852.30      724.35     85.24 o 
   0  -9   2       62.49       65.52     42.91 o 
   1  -9   2     1275.53     1244.32    113.07 o 
   2  -9   2       19.22      -35.95     35.95 o 
   3  -9   2      131.69      150.76     62.04 o 
   4  -9   2      693.34      645.93    111.91 o 
   5  -9   2      192.66      280.13     62.11 o 
   6  -9   2        0.29       22.05     26.14 o 
   7  -9   2       45.70      131.62     87.55 o 
 -10  -8   2        5.54      -39.67     39.67 o 
  -9  -8   2       43.12       87.35     52.68 o 
  -8  -8   2      342.27      404.80     86.97 o 
  -7  -8   2      853.27      875.56     79.33 o 
  -6  -8   2      217.05      266.34     49.86 o 
  -5  -8   2       88.95      105.66     36.08 o 
  -4  -8   2      394.04      440.24     54.46 o 
  -3  -8   2       27.21       22.35     26.74 o 
  -2  -8   2       19.84       15.66     24.44 o 
  -1  -8   2      876.86      976.94     73.64 o 
   0  -8   2      342.11      322.84     40.39 o 
   1  -8   2      393.33      469.66     81.76 o 
   2  -8   2      257.28      250.49     67.26 o 
   3  -8   2      320.15      426.76     81.76 o 
   5  -8   2       11.77       25.45     39.37 o 
   6  -8   2        0.72        4.66     43.56 o 
   7  -8   2      224.21      305.57    102.63 o 
   8  -8   2       98.27      226.13     95.67 o 
 -11  -7   2        0.67       -7.41     70.16 o 
 -10  -7   2        0.62       42.93     44.89 o 
  -9  -7   2       26.53       59.43     42.64 o 
  -8  -7   2       26.40      -16.11     36.12 o 
  -7  -7   2      535.57      543.18     67.56 o 
  -6  -7   2     1282.80     1387.36     83.38 o 
  -5  -7   2      150.64      130.40     37.88 o 
  -4  -7   2       34.22       25.74     27.08 o 
  -3  -7   2      109.07       74.02     28.89 o 
  -2  -7   2      249.71      260.52     37.09 o 
  -1  -7   2     1354.83     1323.82     64.38 o 
   0  -7   2       28.48       19.20     20.06 o 
   1  -7   2       73.64      117.02     27.28 o 
   2  -7   2     1402.51     1485.53    114.81 o 
   3  -7   2     3066.93     3320.70    180.91 o 
   4  -7   2       59.65       63.78     49.87 o 
   5  -7   2      923.74      916.08     78.72 o 
   6  -7   2      668.32      558.05     86.69 o 
   7  -7   2      105.85      192.50     80.60 o 
   8  -7   2        1.17      152.50     84.08 o 
 -11  -6   2       16.27       66.94     53.45 o 
 -10  -6   2       41.23       46.94     48.58 o 
  -9  -6   2      338.93      457.32     67.59 o 
  -8  -6   2      301.07      243.22     49.12 o 
  -7  -6   2      126.57      131.93     41.19 o 
  -6  -6   2      449.45      506.52     59.59 o 
  -5  -6   2       27.66       23.48     27.88 o 
  -4  -6   2      348.30      373.99     44.26 o 
  -3  -6   2     1684.59     1787.61    175.69 o 
  -2  -6   2     2478.48     2534.42     87.60 o 
  -1  -6   2       85.30       65.57     21.86 o 
   0  -6   2      603.75      541.04     40.50 o 
   1  -6   2     1590.54     1471.20     60.59 o 
   2  -6   2     3314.24     4003.75    186.13 o 
   3  -6   2       50.09       46.97     38.85 o 
   4  -6   2       10.73        2.70     29.12 o 
   5  -6   2      191.67      148.57     43.83 o 
   6  -6   2      192.80      158.26     47.78 o 
   7  -6   2      107.86      176.27     71.32 o 
   8  -6   2      202.84      195.98     86.40 o 
   9  -6   2      253.79      422.70    111.91 o 
 -11  -5   2       93.76       96.11     58.28 o 
 -10  -5   2        1.63       62.55     45.72 o 
  -9  -5   2      167.43      186.46     50.76 o 
  -8  -5   2      166.42      186.61     45.78 o 
  -7  -5   2      413.91      448.34     56.87 o 
  -6  -5   2      119.40      134.57     35.66 o 
  -5  -5   2       34.35       36.56     24.23 o 
  -4  -5   2     1427.89     1399.23     98.86 o 
  -3  -5   2     4895.90     4869.04    196.85 o 
  -2  -5   2     3403.48     3671.64    103.53 o 
  -1  -5   2      604.19      622.33     52.18 o 
   0  -5   2        2.81        8.79     14.76 o 
   1  -5   2     1932.41     1948.82    109.59 o 
   2  -5   2       10.77       50.45     33.63 o 
   3  -5   2     1658.10     1571.93    107.27 o 
   4  -5   2     1087.76     1039.15     66.36 o 
   5  -5   2      745.05      941.87    131.04 o 
   6  -5   2        6.15       -8.70     44.07 o 
   7  -5   2       55.05       35.37     59.72 o 
   8  -5   2        4.30       30.15     57.98 o 
   9  -5   2       24.35      109.59     71.32 o 
  10  -5   2        7.41      107.27     81.18 o 
 -11  -4   2       78.48       95.67     58.22 o 
 -10  -4   2       11.38        3.04     43.43 o 
  -9  -4   2       15.49       30.51     37.48 o 
  -8  -4   2     1764.52     2067.56    103.52 o 
  -7  -4   2      896.80      853.91     67.11 o 
  -6  -4   2       70.82       65.95     61.75 o 
  -5  -4   2       15.36       -3.29     13.62 o 
  -4  -4   2      569.10      545.13     42.02 o 
  -3  -4   2      467.75      553.24     38.89 o 
  -2  -4   2       59.96       71.82     11.99 o 
  -1  -4   2     5587.93     5769.04    131.47 o 
   0  -4   2     2740.00     2239.90     67.78 o 
   1  -4   2      892.71      855.83     66.68 o 
   2  -4   2     1636.85     1807.92    104.37 o 
   4  -4   2      592.78      590.15     59.72 o 
   5  -4   2       15.49       42.24     28.67 o 
   6  -4   2     1352.46     1573.67    132.78 o 
   7  -4   2     1069.18     1270.41    124.66 o 
   8  -4   2       58.42      149.60     66.10 o 
   9  -4   2        2.16      -55.66     55.66 o 
  10  -4   2      104.22      148.44     88.13 o 
 -11  -3   2       39.26      106.69     88.71 o 
 -10  -3   2       21.27       11.99     43.85 o 
  -9  -3   2        5.08      -24.88     53.63 o 
  -8  -3   2       37.32      101.04     36.89 o 
  -7  -3   2        1.82       -7.60     21.02 o 
  -6  -3   2     1030.11      951.10     52.71 o 
  -5  -3   2     3730.81     3652.35     82.34 o 
  -4  -3   2     1971.30     1760.14     47.27 o 
  -3  -3   2     1865.61     1836.49     43.37 o 
  -2  -3   2      104.64       89.97     10.85 o 
  -1  -3   2     2004.44     2125.79     62.50 o 
   0  -3   2      311.19      301.51     35.95 o 
   1  -3   2     4099.23     4225.82    152.50 o 
   2  -3   2     2875.89     2886.41    125.82 o 
   3  -3   2      492.87      369.09     37.31 o 
   4  -3   2      131.33      199.06     32.91 o 
   5  -3   2     1591.07     1658.32    122.34 o 
   6  -3   2      480.78      550.26     89.87 o 
   7  -3   2        3.44       41.17     45.81 o 
   8  -3   2       61.30      111.33     58.56 o 
   9  -3   2       84.67      100.89     67.26 o 
  10  -3   2      427.68      459.23    120.61 o 
 -11  -2   2      136.26      201.20     91.03 o 
 -10  -2   2      206.39      292.51     63.07 o 
  -9  -2   2      282.65      404.80    120.90 o 
  -8  -2   2       16.70       16.98     25.27 o 
  -7  -2   2      173.57      231.28     34.05 o 
  -6  -2   2      484.98      470.77     60.94 o 
  -5  -2   2      188.19      215.98     35.60 o 
  -4  -2   2      359.24      398.32     26.61 o 
  -3  -2   2     2786.22     2774.90     58.10 o 
  -2  -2   2    11042.93    11098.45    165.88 o 
  -1  -2   2    24383.07    27967.58    388.70 o 
   0  -2   2    17364.34    18576.11    480.68 o 
   1  -2   2     5703.17     5939.23    184.39 o 
   3  -2   2      198.34      206.73     28.07 o 
   4  -2   2     4851.93     5479.42    212.80 o 
   5  -2   2     2400.96     2369.78    137.42 o 
   6  -2   2      641.06      572.30     81.76 o 
   7  -2   2      163.97       68.42     49.87 o 
   8  -2   2      111.48      197.14     67.26 o 
   9  -2   2      303.51      390.81     98.57 o 
  10  -2   2       28.20       69.58     80.02 o 
  11  -2   2        0.65       37.11     90.45 o 
 -11  -1   2       33.41       19.71     81.18 o 
 -10  -1   2        0.08      -32.47     71.32 o 
  -9  -1   2       27.18       -4.78     33.32 o 
  -8  -1   2      974.19      966.91     57.07 o 
  -7  -1   2     2450.53     2675.78     90.30 o 
  -6  -1   2      510.41      533.52     46.76 o 
  -5  -1   2     2475.09     2756.31     72.59 o 
  -4  -1   2     1744.96     1512.29     46.34 o 
  -3  -1   2      164.51      167.47     21.75 o 
  -2  -1   2      167.34      175.41     12.81 o 
  -1  -1   2     3718.77     4720.66     75.89 o 
   0  -1   2       61.63       42.91     12.18 o 
   1  -1   2    10471.83    10862.01    293.40 o 
   2  -1   2     3637.36     3812.25     89.56 o 
   3  -1   2     7582.07     7687.42    246.43 o 
   4  -1   2     2970.51     2474.73    125.24 o 
   5  -1   2     1305.01     1470.46    102.63 o 
   6  -1   2        0.99       70.74     43.49 o 
   7  -1   2      123.86      173.37     60.30 o 
   8  -1   2       10.21       -2.32     47.55 o 
   9  -1   2      226.43      260.92     86.40 o 
  10  -1   2       76.09       59.14     75.96 o 
  11  -1   2      134.96      316.01    113.65 o 
 -11   0   2       23.96      126.98     94.51 o 
 -10   0   2       68.01       35.37     71.32 o 
  -9   0   2        2.20       -3.51     57.69 o 
  -8   0   2      141.97      158.79     64.62 o 
  -7   0   2       54.91       76.93     27.59 o 
  -6   0   2      101.57       84.35     30.95 o 
  -5   0   2     1628.80     1673.80     73.07 o 
  -4   0   2    11555.50    12321.91    198.34 o 
  -3   0   2      629.50      541.21     25.72 o 
  -2   0   2    25686.16    28664.56    397.66 o 
  -1   0   2     7190.63     6869.37    124.82 o 
   0   0   2     2165.83     1953.01     41.90 o 
   1   0   2     1431.92     1577.73     60.30 o 
   2   0   2     5732.08     6313.80    192.50 o 
   3   0   2     1044.70      868.59     62.04 o 
   4   0   2      643.75      622.16     60.30 o 
   5   0   2      813.94      747.40     77.12 o 
   6   0   2     2263.50     2872.49    159.45 o 
   7   0   2      952.72      960.78    102.05 o 
   8   0   2      239.01      196.56     68.42 o 
   9   0   2       30.03      107.27     64.94 o 
  10   0   2        6.64      -62.62     62.62 o 
  11   0   2       17.53       82.34     85.24 o 
 -11   1   2      142.98      146.70    102.63 o 
 -10   1   2       37.25       63.20     72.48 o 
  -9   1   2      670.60      728.48     81.03 o 
  -8   1   2      909.64     1141.84    119.45 o 
  -7   1   2      423.85      478.89     45.99 o 
  -6   1   2      734.40      732.95     48.23 o 
  -5   1   2      963.69     1062.44     45.53 o 
  -4   1   2      683.24      598.74     31.85 o 
  -3   1   2       29.09       50.71     12.17 o 
  -2   1   2      464.09      473.13     20.28 o 
  -1   1   2       58.60      142.37      9.78 o 
   0   1   2       14.44       45.81      5.44 o 
   1   1   2      288.19      141.48     16.82 o 
   2   1   2     1541.53     1615.41     72.48 o 
   3   1   2     7150.32     8765.91    266.14 o 
   4   1   2      202.55      339.78     51.61 o 
   5   1   2      169.61      198.88     51.61 o 
   6   1   2       94.62       83.50     46.39 o 
   7   1   2      987.01      952.67    102.05 o 
   8   1   2      558.06      678.40    106.11 o 
   9   1   2     1462.84     1537.72    147.28 o 
  10   1   2      231.83      299.77     97.41 o 
  11   1   2        1.18      -26.09     70.16 o 
 -11   2   2       36.79      162.35    102.63 o 
 -10   2   2      568.51      865.11    146.70 o 
  -9   2   2       41.30        3.73     43.20 o 
  -8   2   2       82.76       70.13     39.75 o 
  -7   2   2      277.58      325.03     52.03 o 
  -6   2   2      995.13     1154.45     52.82 o 
  -5   2   2       35.14       28.86     17.04 o 
  -4   2   2     4407.81     4711.00    130.07 o 
  -3   2   2    12615.13    12783.36    197.54 o 
  -2   2   2       75.55      139.52     13.89 o 
  -1   2   2     3428.28     3546.74     78.72 o 
   0   2   2      773.94      925.52     28.49 o 
   1   2   2      822.33      754.12     33.34 o 
   2   2   2    22118.60    25265.64    645.93 o 
   3   2   2     1373.61     1535.40     79.44 o 
   4   2   2    11336.01    10989.57    333.40 o 
   5   2   2     2494.41     2229.46    121.76 o 
   6   2   2     1831.93     1922.15    122.34 o 
   7   2   2       10.32       40.59     40.01 o 
   8   2   2      796.93      911.50    107.27 o 
   9   2   2      160.69      143.80     74.80 o 
  10   2   2       25.67       80.02     74.80 o 
  11   2   2      293.63      473.72    115.39 o 
  12   2   2      175.85      321.81    119.45 o 
 -11   3   2        0.76      -86.40     86.40 o 
 -10   3   2       22.70      100.89     88.13 o 
  -9   3   2      141.75       41.48     46.24 o 
  -8   3   2      400.11      386.30     60.68 o 
  -7   3   2      731.78      852.72    100.60 o 
  -6   3   2       45.28       29.54     28.90 o 
  -5   3   2      590.05      557.20     72.19 o 
  -4   3   2      469.31      480.51     36.59 o 
  -3   3   2     4244.25     4757.41     77.87 o 
  -2   3   2      523.68      593.30     86.11 o 
  -1   3   2     3698.35     3886.20     90.35 o 
   0   3   2    35277.21    37339.48    635.17 o 
   1   3   2     1985.87     1868.31     89.58 o 
   2   3   2      646.18      746.86     33.92 o 
   3   3   2     1901.83     1845.27     64.35 o 
   4   3   2     2473.78     2551.26    119.45 o 
   5   3   2        0.06       -4.06     26.67 o 
   6   3   2      129.45      108.43     45.81 o 
   7   3   2      141.59      193.66     55.08 o 
   8   3   2      389.08      409.36     85.24 o 
   9   3   2      131.03       99.73     65.52 o 
  10   3   2       19.50       72.48     70.74 o 
  11   3   2       64.67      149.60     86.97 o 
  12   3   2        1.37       35.95     87.55 o 
 -10   4   2       88.53       41.17     69.00 o 
  -9   4   2       13.28       82.09     44.53 o 
  -8   4   2       63.72       93.40     43.69 o 
  -7   4   2       97.16       69.05     36.82 o 
  -6   4   2      531.87      550.03     58.63 o 
  -5   4   2     1820.43     1790.44    103.79 o 
  -4   4   2     2384.83     2358.39     70.45 o 
  -3   4   2      714.48      708.70     46.06 o 
  -2   4   2     3284.69     3012.57     87.86 o 
  -1   4   2     1029.69     1105.66     45.09 o 
   0   4   2      620.02      636.78     32.09 o 
   1   4   2      277.33      254.65     16.68 o 
   2   4   2     1632.91     1631.42     56.09 o 
   3   4   2     7078.47     7509.11    126.02 o 
   4   4   2      855.70      744.65     49.61 o 
   5   4   2      508.00      529.01     80.89 o 
   6   4   2     1494.16     1409.57    107.85 o 
   7   4   2      934.56     1091.25    103.79 o 
   8   4   2      456.94      637.24     91.03 o 
   9   4   2      229.34      229.03     77.70 o 
  10   4   2      499.28      815.24    132.78 o 
  11   4   2       16.29      -72.48     72.48 o 
  12   4   2       59.89      -19.71     81.18 o 
 -10   5   2      114.66      204.10     91.61 o 
  -9   5   2      473.69      403.48     71.88 o 
  -8   5   2       49.56       44.46     43.78 o 
  -7   5   2       56.86       94.70     41.75 o 
  -6   5   2      508.59      654.51     66.41 o 
  -5   5   2       28.15       21.35     21.62 o 
  -4   5   2      232.70      259.26     32.34 o 
  -3   5   2     1698.62     1480.15     67.62 o 
  -2   5   2     1692.17     1511.38     62.71 o 
  -1   5   2     2042.86     1742.26     63.34 o 
   0   5   2      151.90      124.29     21.16 o 
   1   5   2     3925.93     3545.59    147.08 o 
   2   5   2     1845.39     1571.48     41.27 o 
   3   5   2      140.55      133.63     16.58 o 
   4   5   2      121.83      136.35     17.00 o 
   5   5   2     2022.17     1961.47     57.58 o 
   6   5   2      448.43      403.13     50.60 o 
   7   5   2      452.08      367.61     74.80 o 
   8   5   2      147.80      152.50     57.98 o 
   9   5   2      613.31      756.68    118.29 o 
  10   5   2       38.62      129.30     70.16 o 
  11   5   2       99.71      201.78     92.77 o 
  12   5   2       19.33       76.54     99.73 o 
 -10   6   2        4.13      146.70     86.40 o 
  -9   6   2        5.64      -48.13     48.13 o 
  -8   6   2       87.14      107.88     46.95 o 
  -7   6   2      298.44      415.20     64.64 o 
  -6   6   2      622.00      785.90     55.67 o 
  -5   6   2      259.71      327.20     37.90 o 
  -4   6   2       85.94       81.69     30.62 o 
  -3   6   2     1337.87     1093.99    117.71 o 
  -2   6   2      110.97       82.89     24.19 o 
  -1   6   2      364.04      365.51     36.82 o 
   0   6   2     1555.75     1351.82     41.40 o 
   1   6   2     6081.62     7173.96    125.58 o 
   2   6   2      424.21      458.71     26.43 o 
   3   6   2     2430.84     2682.37     61.62 o 
   4   6   2     7888.84     8321.58    143.37 o 
   5   6   2     1219.20     1073.77     38.85 o 
   6   6   2      309.36      321.19     48.55 o 
   7   6   2        8.41       27.32     32.99 o 
   8   6   2      128.21      258.61     74.80 o 
   9   6   2       82.19       93.93     60.30 o 
  10   6   2       17.55       37.11     67.26 o 
  11   6   2       98.33      171.05     85.82 o 
  12   6   2      137.47      416.32    123.50 o 
  -9   7   2       38.69      103.21     70.74 o 
  -8   7   2       58.80       84.30     48.13 o 
  -7   7   2      103.82      109.86     47.66 o 
  -6   7   2        0.51        9.06     26.71 o 
  -5   7   2      353.57      363.91     66.64 o 
  -4   7   2     1388.00     1623.19     85.14 o 
  -3   7   2       97.33      140.15     35.32 o 
  -2   7   2       44.51       63.26     26.64 o 
  -1   7   2      684.57      639.12     46.74 o 
   0   7   2     7575.53     7669.05    135.06 o 
   1   7   2       41.18       57.29     16.08 o 
   2   7   2      189.26      165.62     19.53 o 
   3   7   2      452.09      385.36     25.61 o 
   4   7   2     1271.95     1313.52     89.87 o 
   5   7   2       77.09       62.62     30.90 o 
   6   7   2     1086.64     1120.89     74.52 o 
   7   7   2     1746.74     1838.17    157.13 o 
   8   7   2      412.49      533.29     71.72 o 
   9   7   2       64.21       30.15     57.98 o 
  10   7   2       20.93        4.06     67.26 o 
  11   7   2        4.54       13.34     75.38 o 
  -8   8   2       46.21       91.61     77.70 o 
  -7   8   2      116.69      113.65     52.24 o 
  -6   8   2      399.93      465.18     51.45 o 
  -5   8   2      610.30      721.33     56.19 o 
  -4   8   2      301.20      370.93     53.64 o 
  -3   8   2      169.02      161.15     42.62 o 
  -2   8   2       62.40       34.63     29.31 o 
  -1   8   2      151.07      152.10     32.85 o 
   0   8   2       71.95       57.11     17.93 o 
   1   8   2      147.31      121.04     21.07 o 
   2   8   2      798.22      721.73     48.21 o 
   3   8   2     2538.29     2506.82     65.66 o 
   4   8   2      878.52      883.41    125.82 o 
   5   8   2      209.56      218.13     42.26 o 
   6   8   2       74.49       96.98     37.48 o 
   7   8   2        5.79      -30.08     30.08 o 
   8   8   2      338.34      326.05     61.12 o 
   9   8   2      202.06      170.47     72.48 o 
  10   8   2       54.40       85.82     72.48 o 
  11   8   2      155.69      311.95    109.01 o 
  -8   9   2       14.25       94.51     81.76 o 
  -7   9   2        4.56      -22.49     38.95 o 
  -6   9   2      112.50      154.42     46.56 o 
  -5   9   2       26.33       19.97     28.45 o 
  -4   9   2        1.12      -29.80     30.20 o 
  -3   9   2      541.41      694.39     67.83 o 
  -2   9   2     6270.86     6830.68    207.87 o 
  -1   9   2       58.96       29.32     27.24 o 
   0   9   2      827.13      912.75     60.59 o 
   1   9   2      102.36       80.01     25.97 o 
   2   9   2      123.65      178.44     26.50 o 
   3   9   2      403.87      546.41     54.08 o 
   4   9   2      429.15      516.83     57.58 o 
   5   9   2      742.85      809.43     69.64 o 
   6   9   2       67.48       78.97     39.49 o 
   7   9   2      276.07      218.72     53.36 o 
   8   9   2      152.95       97.53     49.80 o 
   9   9   2       45.62      -17.97     57.40 o 
  10   9   2        1.15      -14.50     58.56 o 
  11   9   2       43.45      140.90     85.82 o 
  -7  10   2      137.74      265.82     65.09 o 
  -6  10   2       12.29      -41.61     47.80 o 
  -5  10   2       88.42       40.17     33.22 o 
  -4  10   2       13.48       57.13     56.53 o 
  -3  10   2      205.51      203.63    116.55 o 
  -2  10   2       70.10      108.65     38.70 o 
  -1  10   2      395.22      443.13     57.99 o 
   0  10   2      178.37      160.12     38.13 o 
   1  10   2     1032.20     1153.13     69.37 o 
   2  10   2      155.14      163.32     71.32 o 
   3  10   2      325.97      465.84     95.38 o 
   4  10   2        2.65       21.13     29.52 o 
   5  10   2        1.54       18.10     30.36 o 
   6  10   2      238.35      341.09     86.97 o 
   7  10   2       23.97       33.89     40.48 o 
   8  10   2      425.30      528.79     76.87 o 
   9  10   2        1.55      106.69     68.42 o 
  10  10   2        0.45       50.45     69.58 o 
  -6  11   2       75.71       92.90     50.92 o 
  -5  11   2      125.15      157.15     43.47 o 
  -4  11   2      308.81      389.18     65.94 o 
  -3  11   2       14.05        4.90     48.42 o 
  -2  11   2      384.11      316.41     55.56 o 
  -1  11   2       14.42       16.61     31.33 o 
   0  11   2        0.90        2.26     32.84 o 
   1  11   2       52.24       74.22     48.71 o 
   2  11   2       48.35      166.99     60.30 o 
   3  11   2     1080.38     1075.29     79.73 o 
   4  11   2      217.54      240.14     49.98 o 
   5  11   2        1.18       -7.71     34.01 o 
   6  11   2      271.76      323.46     61.87 o 
   7  11   2      347.39      422.23    113.36 o 
   8  11   2      291.88      414.66    102.05 o 
   9  11   2       49.27      -39.43     60.30 o 
  10  11   2       14.58       96.83     82.34 o 
  -5  12   2       10.64      -62.35     77.70 o 
  -4  12   2       69.69       23.77     35.37 o 
  -3  12   2        7.22      -16.24     41.82 o 
  -2  12   2      183.17      291.52     60.34 o 
  -1  12   2      374.09      514.65     67.69 o 
   0  12   2       45.64      138.58     69.00 o 
   1  12   2      243.97      262.08     78.86 o 
   2  12   2      212.89      269.04     78.86 o 
   3  12   2        9.07       73.06     52.76 o 
   4  12   2       19.39       -8.48     57.11 o 
   5  12   2      157.75      174.33     52.31 o 
   6  12   2       38.86       81.43     47.78 o 
   7  12   2        6.03       44.23     45.08 o 
   8  12   2        0.63      -16.63     49.30 o 
   9  12   2       58.32      149.60     80.60 o 
  -4  13   2       39.41       42.33     47.55 o 
  -3  13   2       44.33       32.47     45.23 o 
  -2  13   2      103.68        1.16     30.73 o 
  -1  13   2        6.36        8.12     56.82 o 
   0  13   2       40.70       37.69     60.88 o 
   1  13   2        1.02      -10.44     55.66 o 
   2  13   2       59.05       42.91     59.14 o 
   3  13   2       86.01      131.04     69.00 o 
   4  13   2      218.80      287.60     86.40 o 
   5  13   2       65.43      103.79     71.90 o 
   6  13   2      250.00      291.84     67.47 o 
   7  13   2       21.16        4.96     52.76 o 
   8  13   2       33.82       54.50     73.06 o 
  -2  14   2        0.08      -41.17     41.17 o 
  -1  14   2       77.97        9.28     46.39 o 
   0  14   2       14.05       33.05     42.33 o 
   1  14   2       82.72      -26.09     26.09 o 
   2  14   2        0.28      -35.95     54.50 o 
   3  14   2       57.95      -53.34     53.34 o 
   4  14   2       45.31      129.88     71.32 o 
   5  14   2        0.16       20.87     65.52 o 
   6  14   2      117.74      121.19     77.70 o 
   7  14   2       13.52       22.61     81.76 o 
   0  15   2       59.95       26.67     40.01 o 
   1  15   2        5.96       39.43     48.71 o 
   2  15   2        2.11       42.91     71.32 o 
   3  15   2      269.84      331.66     97.99 o 
   4  15   2       39.74      -63.78     63.78 o 
   5  15   2       29.57      -52.18     65.52 o 
  -5 -13   3       20.03      -54.50     54.50 o 
  -4 -13   3        1.24       12.76     56.82 o 
  -3 -13   3        8.29      -46.39     46.39 o 
  -2 -13   3       21.56       91.03     65.52 o 
  -1 -13   3       97.03       70.16     68.42 o 
   0 -13   3        3.73       14.50     65.52 o 
   1 -13   3       37.39      -55.66     55.66 o 
  -7 -12   3      127.16      231.07     69.61 o 
  -6 -12   3       18.32       28.00     59.72 o 
  -5 -12   3       72.65      102.21     51.66 o 
  -4 -12   3       59.76      174.53     71.32 o 
  -3 -12   3        0.09      -10.44     52.76 o 
  -2 -12   3       44.70        0.00     49.87 o 
  -1 -12   3       19.93      -20.87     45.81 o 
   0 -12   3       59.96       31.89     60.88 o 
   1 -12   3      298.62      356.60    100.89 o 
   2 -12   3       81.94      150.18     83.50 o 
   3 -12   3        3.20       26.09     73.06 o 
  -8 -11   3        0.71       46.05    118.29 o 
  -7 -11   3        0.07       16.10     45.23 o 
  -6 -11   3        2.99       49.09     45.84 o 
  -5 -11   3        0.78       76.04     41.25 o 
  -4 -11   3      143.43      272.58     57.19 o 
  -3 -11   3      579.72      578.28     70.31 o 
  -2 -11   3      129.24      118.29     59.14 o 
  -1 -11   3       58.21      134.52     57.98 o 
   0 -11   3       98.84      162.93     70.16 o 
   1 -11   3        1.62      -38.27     38.27 o 
   2 -11   3       56.56       26.09     57.98 o 
   3 -11   3       14.52      -54.50     54.50 o 
   4 -11   3       28.24      -33.63     43.49 o 
  -9 -10   3       37.95       42.67     44.40 o 
  -8 -10   3      177.79      116.14    111.62 o 
  -7 -10   3      165.57      137.91     51.69 o 
  -6 -10   3       61.51       63.49     51.03 o 
  -5 -10   3        2.79       60.59     46.68 o 
  -4 -10   3        9.12       -3.53     35.33 o 
  -3 -10   3       11.73       -2.49     32.68 o 
  -2 -10   3      117.90      106.93     39.71 o 
  -1 -10   3      282.18      369.35     80.60 o 
   0 -10   3      563.87      669.13    106.69 o 
   1 -10   3        5.89      118.29     60.30 o 
   2 -10   3        2.27       60.88     55.08 o 
   3 -10   3       56.67      217.44     75.96 o 
   5 -10   3       43.86       24.62     32.80 o 
   6 -10   3        7.30       21.95     51.61 o 
 -10  -9   3        1.18       20.75     45.28 o 
  -9  -9   3        0.40      -13.61     43.49 o 
  -8  -9   3       89.92       23.64     46.09 o 
  -7  -9   3      131.80      152.43     50.71 o 
  -6  -9   3       82.52        7.84     36.48 o 
  -5  -9   3      499.37      489.83     64.46 o 
  -4  -9   3      443.50      412.40     57.52 o 
  -3  -9   3      108.34      190.80     42.84 o 
  -2  -9   3      315.59      350.00     49.07 o 
  -1  -9   3      144.79      159.04     36.98 o 
   0  -9   3       85.18       70.16     47.55 o 
   1  -9   3      252.69      191.92     64.36 o 
   2  -9   3      169.34      230.77     71.32 o 
   3  -9   3       25.26       62.62     51.61 o 
   5  -9   3      224.18       14.82     45.28 o 
   6  -9   3      104.31       22.68     30.14 o 
   7  -9   3        0.36       24.35     37.69 o 
 -10  -8   3       61.97      -37.98     44.69 o 
  -9  -8   3        4.08       36.79     70.74 o 
  -8  -8   3       61.92       56.28     46.39 o 
  -7  -8   3      144.80      153.52     48.32 o 
  -6  -8   3      519.80      693.82     68.67 o 
  -5  -8   3       63.60       51.05     33.01 o 
  -4  -8   3        2.37      -16.62     26.20 o 
  -3  -8   3      540.50      528.77     54.12 o 
  -2  -8   3      667.48      622.57     53.45 o 
  -1  -8   3       47.42       47.83     30.73 o 
   0  -8   3      584.54      564.39     48.76 o 
   1  -8   3      307.92      230.19     59.14 o 
   2  -8   3      392.44      317.17     69.58 o 
   3  -8   3       59.34       30.15     43.49 o 
   4  -8   3        0.02      -41.17     52.76 o 
   5  -8   3      352.92      342.93     64.59 o 
   6  -8   3      306.19       28.02     45.89 o 
   7  -8   3       29.09      -30.15     40.59 o 
 -11  -7   3       65.82      158.69     81.18 o 
 -10  -7   3       82.02       84.78     60.59 o 
  -9  -7   3       37.32       58.52     58.27 o 
  -8  -7   3      753.80      930.55     89.00 o 
  -7  -7   3     1501.93     1627.11     95.10 o 
  -6  -7   3      239.18      254.14     46.24 o 
  -5  -7   3      115.35      145.63     37.45 o 
  -4  -7   3      254.57      339.57     47.48 o 
  -3  -7   3     1214.34     1383.35     72.63 o 
  -2  -7   3      185.38      176.29     34.73 o 
  -1  -7   3      181.14      177.63     80.31 o 
   0  -7   3       19.76       41.81     24.51 o 
   1  -7   3     1298.82     1297.56     63.52 o 
   2  -7   3       38.41       44.65     38.27 o 
   3  -7   3      998.83     1062.83    106.11 o 
   4  -7   3      651.57      745.68    132.78 o 
   5  -7   3       94.88      141.88     63.49 o 
   6  -7   3       25.75       38.89     43.18 o 
   7  -7   3      122.00        4.64     53.92 o 
   8  -7   3        2.32       38.27     46.97 o 
 -11  -6   3       11.89      -41.13     41.13 o 
 -10  -6   3        6.80      -10.12     71.61 o 
  -9  -6   3      474.36      605.72     77.15 o 
  -8  -6   3      109.95       90.09     41.84 o 
  -7  -6   3      585.76      685.25     72.53 o 
  -6  -6   3        3.25       36.85     31.90 o 
  -5  -6   3      267.37      224.66     42.35 o 
  -4  -6   3     1700.28     1652.92     77.46 o 
  -3  -6   3      283.42      332.83     40.99 o 
  -2  -6   3     2442.58     2527.85     90.02 o 
  -1  -6   3     1621.53     1617.41     68.85 o 
   0  -6   3     5107.82     5573.50    146.99 o 
   1  -6   3      403.59      445.54     56.82 o 
   2  -6   3      359.79      426.76     73.64 o 
   3  -6   3      181.21      175.11     51.03 o 
   4  -6   3       11.71        8.70     30.68 o 
   5  -6   3       67.30       51.00     35.61 o 
   6  -6   3       69.03       53.02     42.49 o 
   7  -6   3      601.58      745.67    129.88 o 
   8  -6   3       29.93       31.89     35.95 o 
   9  -6   3       13.88       90.45     78.86 o 
 -11  -5   3        7.42      -46.84     46.84 o 
 -10  -5   3       17.80      -35.82     59.43 o 
  -9  -5   3      457.85      514.95    101.76 o 
  -8  -5   3        7.26      -10.82     32.59 o 
  -7  -5   3      124.24      107.10     35.07 o 
  -6  -5   3     1704.12     1855.82    145.54 o 
  -5  -5   3      585.00      591.04     50.22 o 
  -4  -5   3      483.29      382.29     43.18 o 
  -3  -5   3       56.40       27.83     21.13 o 
  -2  -5   3       32.01       27.25     17.77 o 
  -1  -5   3        3.97        7.47     16.80 o 
   0  -5   3      154.19      177.07     35.37 o 
   1  -5   3     2772.08     2858.58    139.16 o 
   2  -5   3     2645.61     2591.85    136.84 o 
   3  -5   3     1890.06     1722.68    117.71 o 
   4  -5   3      174.47      163.95     37.97 o 
   5  -5   3      961.15     1240.40     85.53 o 
   6  -5   3        1.98      -31.31     43.49 o 
   7  -5   3      244.87      158.87     72.48 o 
   8  -5   3       32.95       76.54     67.84 o 
   9  -5   3      317.35      311.37     99.15 o 
 -11  -4   3       19.68       41.10     57.54 o 
 -10  -4   3      319.78      446.65     73.18 o 
  -9  -4   3      136.68      132.13     48.71 o 
  -8  -4   3       63.05       51.95     36.46 o 
  -7  -4   3       40.23       10.10     28.07 o 
  -6  -4   3      260.44      251.96     41.36 o 
  -5  -4   3      275.23      235.15     23.23 o 
  -4  -4   3     1332.74     1225.39     54.35 o 
  -3  -4   3     2482.62     2332.28     53.41 o 
  -2  -4   3      407.45      385.54     23.21 o 
  -1  -4   3      798.85      902.48     45.19 o 
   0  -4   3      382.69      287.60     44.07 o 
   1  -4   3      207.63      269.04     47.55 o 
   2  -4   3      874.50     1022.25     81.18 o 
   4  -4   3      121.95      103.82     32.99 o 
   5  -4   3     2035.63     1873.20     89.86 o 
   6  -4   3      650.02      871.49    108.43 o 
   7  -4   3      160.29      167.57     71.32 o 
   8  -4   3     1122.41     1303.46    137.42 o 
   9  -4   3       67.58       40.01     66.68 o 
  10  -4   3       10.48      -55.66     68.42 o 
 -11  -3   3        1.36      -31.15     49.07 o 
 -10  -3   3        4.07       53.40     45.83 o 
  -9  -3   3      233.30      303.53     55.26 o 
  -8  -3   3      596.67      644.40     65.35 o 
  -7  -3   3      945.58      989.08     67.62 o 
  -6  -3   3      189.39      205.99     28.20 o 
  -5  -3   3     1370.76     1329.12     85.93 o 
  -4  -3   3       55.32       45.91     14.15 o 
  -3  -3   3      535.35      562.73     36.29 o 
  -2  -3   3       21.93       19.90      9.79 o 
  -1  -3   3     5248.06     5630.06    126.88 o 
   0  -3   3     8612.85     8926.53    264.98 o 
   1  -3   3    16972.13    19296.84    524.17 o 
   2  -3   3     1771.41     1777.77     98.57 o 
   3  -3   3    11083.08    11799.45    243.89 o 
   4  -3   3     1028.82     1126.94     61.82 o 
   5  -3   3        1.57       46.97     41.17 o 
   6  -3   3       82.52       11.02     38.27 o 
   7  -3   3       12.49        0.58     43.49 o 
   8  -3   3      322.79      227.87     75.96 o 
   9  -3   3       22.09      -35.37     60.30 o 
  10  -3   3       24.62       67.26     76.54 o 
 -11  -2   3        2.33       32.71     51.84 o 
 -10  -2   3        0.08      -39.11     39.43 o 
  -9  -2   3      171.40      175.58     48.38 o 
  -8  -2   3        1.28       13.99     26.02 o 
  -7  -2   3      123.01      124.11     28.06 o 
  -6  -2   3     1234.51     1301.36     53.72 o 
  -5  -2   3       45.08       24.13     16.14 o 
  -4  -2   3     1844.31     1622.18     47.86 o 
  -3  -2   3     2069.23     2229.06     52.08 o 
  -2  -2   3     7085.50     6649.27    109.40 o 
  -1  -2   3     3000.73     3045.91     79.15 o 
   0  -2   3      551.85      666.23     44.07 o 
   1  -2   3      152.42      205.84     33.05 o 
   2  -2   3     2337.26     2513.63     74.55 o 
   3  -2   3       39.41       50.86     20.08 o 
   4  -2   3     3202.91     3505.09    162.93 o 
   5  -2   3      503.16      692.32     80.60 o 
   6  -2   3     3562.15     3571.77    183.81 o 
   7  -2   3     2297.06     2708.98    170.47 o 
   8  -2   3        7.50       21.45     49.29 o 
   9  -2   3        6.45       18.55     56.82 o 
  10  -2   3        0.26      -61.46     61.46 o 
  11  -2   3       13.79       20.29     85.24 o 
 -11  -1   3        5.99      -66.68     66.68 o 
 -10  -1   3      173.64      221.51     67.84 o 
  -9  -1   3      186.76      128.70     39.14 o 
  -8  -1   3       16.79       32.06     26.61 o 
  -7  -1   3       18.06       45.52     25.45 o 
  -6  -1   3     6083.79     6557.63    134.75 o 
  -5  -1   3     1296.69     1308.86     49.46 o 
  -4  -1   3      277.92      327.85     55.68 o 
  -3  -1   3     1692.91     1746.95     50.27 o 
  -2  -1   3     2888.20     2923.78     74.01 o 
  -1  -1   3     5671.91     5601.71    109.02 o 
   0  -1   3     5815.03     6356.71    178.01 o 
   1  -1   3     8217.02     7458.39    214.54 o 
   2  -1   3     5798.52     5438.61    119.62 o 
   3  -1   3      269.13      342.68     47.55 o 
   4  -1   3        2.60      -13.92     18.55 o 
   5  -1   3      123.48       92.77     40.01 o 
   6  -1   3      556.38      502.72     70.74 o 
   7  -1   3       47.51       85.82     51.61 o 
   8  -1   3     1116.01     1425.23    135.10 o 
   9  -1   3      384.84      796.69    133.94 o 
  10  -1   3      209.16      176.27     89.29 o 
  11  -1   3        1.52       58.56     80.60 o 
 -11   0   3      129.09      350.22    114.23 o 
 -10   0   3        8.55      -61.46     61.46 o 
  -9   0   3      176.85      235.53     49.99 o 
  -8   0   3      483.68      549.43     73.47 o 
  -7   0   3      489.05      504.45     45.98 o 
  -6   0   3      325.41      329.51     35.76 o 
  -5   0   3      607.56      570.50     37.02 o 
  -4   0   3       29.94       36.63     24.21 o 
  -3   0   3     4455.68     4047.56     78.49 o 
  -2   0   3    14893.46    16909.17    243.79 o 
  -1   0   3     4760.47     5180.43     99.13 o 
   0   0   3     7713.37     8720.50    159.08 o 
   1   0   3     3119.23     3181.54    103.79 o 
   2   0   3       53.52      104.95     24.93 o 
   3   0   3     3602.43     3550.32    139.16 o 
   4   0   3     3510.32     2795.37    128.72 o 
   5   0   3     3156.90     3240.69    155.98 o 
   6   0   3      395.47      323.55     66.10 o 
   7   0   3       73.55       24.35     42.91 o 
   8   0   3       43.46        5.80     45.23 o 
   9   0   3        4.15       -1.74     60.30 o 
  10   0   3        1.53      -58.56     58.56 o 
  11   0   3       65.66       11.60     78.86 o 
 -11   1   3        2.10      136.26     95.67 o 
 -10   1   3       19.27       81.08     67.55 o 
  -9   1   3       49.14       12.11     44.83 o 
  -8   1   3      551.38      689.85     58.05 o 
  -7   1   3      327.82      331.88     53.21 o 
  -6   1   3        0.43      -14.06     18.81 o 
  -5   1   3        0.32       -9.47     14.38 o 
  -4   1   3      849.89      857.68     39.27 o 
  -3   1   3      964.63      662.58     43.56 o 
  -2   1   3       45.42       46.70      9.75 o 
  -1   1   3    42690.48    44263.39    745.19 o 
   0   1   3     4822.34     4310.47     84.22 o 
   1   1   3     1433.44     1320.06     55.95 o 
   2   1   3     1184.85     1385.22     68.42 o 
   3   1   3    11222.78    12309.27    355.44 o 
   4   1   3       11.17       -3.48     20.29 o 
   5   1   3      977.09     1054.72     89.87 o 
   6   1   3     1029.21     1269.25    106.11 o 
   7   1   3     3313.34     3749.20    197.14 o 
   8   1   3     1789.17     2047.97    153.08 o 
   9   1   3       72.54       85.24     63.78 o 
  10   1   3      110.05      185.55     81.18 o 
  11   1   3      245.69      328.19    109.59 o 
 -11   2   3       34.50       64.36     90.45 o 
 -10   2   3      106.55      140.32     57.53 o 
  -9   2   3        8.05       51.86     48.78 o 
  -8   2   3        1.31      -35.25     35.25 o 
  -7   2   3        0.41       -5.15     23.63 o 
  -6   2   3     1144.67      991.04     93.50 o 
  -5   2   3     2960.52     2893.11    106.11 o 
  -4   2   3       13.11       29.36     14.94 o 
  -3   2   3       15.58       30.50     11.77 o 
  -2   2   3     1989.08     1862.01     36.65 o 
  -1   2   3        2.34       52.66     10.87 o 
   0   2   3     3051.28     2945.59     67.55 o 
   1   2   3     2220.63     2247.18     54.94 o 
   2   2   3    53638.25    57983.29   1431.61 o 
   3   2   3     7642.57     7901.96    244.69 o 
   4   2   3     1163.57     1131.83     79.44 o 
   5   2   3       28.55        8.12     24.93 o 
   6   2   3     1176.85      974.70     89.29 o 
   7   2   3      259.63      318.33     71.90 o 
   8   2   3        5.88      -40.01     40.01 o 
   9   2   3       16.35       64.94     60.30 o 
  10   2   3       72.90      103.79     70.16 o 
  11   2   3      146.99      151.92     93.35 o 
  12   2   3        5.87        9.28     85.24 o 
 -11   3   3        2.83       13.92     85.24 o 
 -10   3   3      246.77      458.68     77.78 o 
  -9   3   3      224.97      472.64    170.76 o 
  -8   3   3      115.90       65.85     51.32 o 
  -7   3   3       14.07       45.55     32.04 o 
  -6   3   3       51.19       78.63     23.71 o 
  -5   3   3        5.65       -3.03     16.29 o 
  -4   3   3       36.66       56.42     17.61 o 
  -3   3   3     2614.94     2553.60     51.40 o 
  -2   3   3    10064.04     9332.18    145.73 o 
  -1   3   3       24.96       35.63     12.12 o 
   0   3   3      345.22      287.38     20.29 o 
   1   3   3      768.25      841.67     32.14 o 
   2   3   3     8088.26     8196.54    160.27 o 
   3   3   3     2357.11     2642.88    113.07 o 
   4   3   3       14.86       -8.70     19.13 o 
   5   3   3     2943.49     2812.19    139.16 o 
   6   3   3     1171.31     1089.51     95.09 o 
   7   3   3      709.10      535.77     85.82 o 
   8   3   3     1621.52     1705.29    140.32 o 
   9   3   3       64.83      177.43     74.22 o 
  10   3   3      210.78      337.46     96.25 o 
  11   3   3      146.37       60.88     88.71 o 
  12   3   3        7.69       -9.28     78.28 o 
 -10   4   3       19.23      -27.94     52.75 o 
  -9   4   3        1.72      -39.15     39.15 o 
  -8   4   3       88.49       39.94     39.14 o 
  -7   4   3      880.34     1061.15     76.40 o 
  -6   4   3     1006.94     1166.31     76.87 o 
  -5   4   3      132.41      112.90     33.76 o 
  -4   4   3     3115.55     3270.55     66.26 o 
  -3   4   3     3589.51     3894.74    155.98 o 
  -2   4   3       62.37       91.16     20.22 o 
  -1   4   3      520.40      481.01     36.53 o 
   0   4   3     7760.52     8369.19    167.17 o 
   1   4   3     2990.71     2472.02     64.89 o 
   2   4   3        7.40       26.57     11.39 o 
   3   4   3     1496.68     1255.13     46.09 o 
   4   4   3       91.20       42.91     26.67 o 
   5   4   3     2727.64     2704.34    137.42 o 
   6   4   3       39.79       23.19     34.79 o 
   7   4   3      167.89      150.18     49.87 o 
   8   4   3      297.49      420.96     87.55 o 
   9   4   3      574.36      421.54     95.09 o 
  10   4   3       27.22      -54.50     54.50 o 
  11   4   3      511.06      807.13    144.38 o 
  12   4   3      130.00      107.27    103.79 o 
 -10   5   3        7.18       36.23     79.73 o 
  -9   5   3       32.80       95.12     50.24 o 
  -8   5   3      437.10      568.72    141.48 o 
  -7   5   3       22.29       -9.82     34.12 o 
  -6   5   3       33.25       -9.14     31.36 o 
  -5   5   3      143.36       94.26     27.09 o 
  -4   5   3     1187.28     1099.05     64.17 o 
  -3   5   3       23.18       43.80     30.73 o 
  -2   5   3      509.67      403.30     59.14 o 
  -1   5   3     3741.74     3163.63    133.94 o 
   0   5   3      136.86       90.53     18.57 o 
   1   5   3      214.36      193.91     25.51 o 
   2   5   3        2.91        2.55     10.64 o 
   3   5   3     6794.71     7879.52    206.13 o 
   4   5   3       48.03       29.15     16.59 o 
   5   5   3      289.88      267.83     30.67 o 
   6   5   3     2270.89     2484.00    140.90 o 
   7   5   3     2724.15     3198.94    174.53 o 
   8   5   3      857.18      968.32    103.79 o 
   9   5   3       65.22       82.34     58.56 o 
  10   5   3       41.10       46.39     64.36 o 
  11   5   3        6.50       17.97     74.22 o 
  12   5   3       26.57      150.18     89.87 o 
 -10   6   3        0.26       97.99     82.92 o 
  -9   6   3      161.22       25.95    105.82 o 
  -8   6   3      145.07      182.66     53.08 o 
  -7   6   3       70.06       78.06     42.84 o 
  -6   6   3      647.56      725.99     69.34 o 
  -5   6   3     2113.39     2205.10     78.24 o 
  -4   6   3       82.11       69.17     32.27 o 
  -3   6   3      153.60      120.67     29.88 o 
  -2   6   3     1670.94     1602.45     69.20 o 
  -1   6   3     1287.80     1200.11     56.54 o 
   0   6   3     1221.62     1305.06     55.40 o 
   1   6   3      571.66      688.56     51.90 o 
   2   6   3     7214.27     7263.72    155.29 o 
   3   6   3     6693.85     6928.71    147.93 o 
   4   6   3      351.63      317.27     26.52 o 
   5   6   3      580.59      489.96     34.93 o 
   6   6   3       98.56       81.37     25.84 o 
   7   6   3        1.98       33.05     41.17 o 
   8   6   3      164.48       73.06     57.40 o 
   9   6   3      430.65      442.99     96.25 o 
  10   6   3      151.89      194.24     83.50 o 
  11   6   3      107.75      266.14     97.99 o 
  12   6   3        2.64       32.47     83.50 o 
  -9   7   3       21.68        7.19     41.08 o 
  -8   7   3       25.59      105.30    100.89 o 
  -7   7   3       50.73       79.67     53.92 o 
  -6   7   3      178.86      253.04     39.93 o 
  -5   7   3        7.80       12.34     24.81 o 
  -4   7   3      148.13      152.33     36.24 o 
  -3   7   3     1760.82     2076.21    117.71 o 
  -2   7   3     2061.34     1967.84    114.23 o 
  -1   7   3       12.97       12.07     19.63 o 
   0   7   3      876.20      808.97     48.12 o 
   1   7   3      242.37      254.37     30.93 o 
   2   7   3      380.66      389.39     31.04 o 
   3   7   3     3182.40     3371.17     76.79 o 
   4   7   3      902.39      818.72     35.37 o 
   5   7   3      142.94      122.79     21.90 o 
   6   7   3     2659.24     2967.00    164.09 o 
   7   7   3       66.21      104.95     53.34 o 
   8   7   3      345.63      235.99     74.22 o 
   9   7   3      137.57      129.30     72.48 o 
  10   7   3       44.87      135.68     78.28 o 
  11   7   3      153.32      291.08    110.75 o 
  -8   8   3      291.90       73.66     85.24 o 
  -7   8   3      201.53      304.86     62.62 o 
  -6   8   3      143.44      139.55     36.94 o 
  -5   8   3       31.19       -5.86     23.33 o 
  -4   8   3      197.04      256.56     46.89 o 
  -3   8   3        1.46       18.71     26.57 o 
  -2   8   3       24.68       25.18     26.61 o 
  -1   8   3      116.30       97.24     29.21 o 
   0   8   3     3869.22     4030.20    147.57 o 
   1   8   3     1557.03     1541.63     69.00 o 
   2   8   3        5.86       14.00     16.31 o 
   3   8   3     1347.29     1246.11     45.72 o 
   4   8   3      437.34      396.22     48.74 o 
   5   8   3       30.89       36.51     30.68 o 
   6   8   3       21.14       19.68     46.39 o 
   7   8   3     1305.99     1329.56    121.76 o 
   8   8   3      456.73      434.87     92.77 o 
   9   8   3      103.37      114.81     67.84 o 
  10   8   3       31.60       40.01     62.62 o 
  11   8   3       22.13      -64.36     64.36 o 
  -8   9   3        2.40        4.70     59.14 o 
  -7   9   3       56.08       23.20     40.72 o 
  -6   9   3       30.84       62.47     33.46 o 
  -5   9   3      266.81      298.81     47.79 o 
  -4   9   3      267.63      316.49     52.67 o 
  -3   9   3        4.01      -52.73     55.95 o 
  -2   9   3      131.35      116.07     44.36 o 
  -1   9   3        4.02      -14.68     36.82 o 
   0   9   3      103.49      122.04     32.76 o 
   1   9   3      382.17      370.90     66.68 o 
   2   9   3      381.08      342.58     31.99 o 
   3   9   3     1290.02     1418.46     59.63 o 
   4   9   3      213.32      258.69     43.66 o 
   5   9   3      143.20      192.54     43.09 o 
   6   9   3      693.22      869.39    220.34 o 
   7   9   3       13.95       95.09     52.76 o 
   8   9   3       51.04       85.24     60.30 o 
   9   9   3        4.82      -49.29     49.29 o 
  10   9   3      133.14      246.43     88.13 o 
  11   9   3       88.78      187.29     95.67 o 
  -7  10   3      102.35      177.07     48.13 o 
  -6  10   3       28.62       23.72     35.25 o 
  -5  10   3      123.19      136.06     39.54 o 
  -4  10   3        0.82       -3.49     34.00 o 
  -3  10   3       65.43       70.21     38.70 o 
  -2  10   3       18.41        0.55     32.76 o 
  -1  10   3      737.73      848.67     68.11 o 
   0  10   3       90.99       83.94     34.22 o 
   1  10   3     1027.34     1154.15     69.82 o 
   2  10   3      229.01      133.13     34.59 o 
   3  10   3      983.88     1067.85     70.65 o 
   4  10   3      184.48      249.03     80.02 o 
   5  10   3       72.52       34.75     51.61 o 
   6  10   3      433.94      639.26     72.53 o 
   7  10   3       14.56       39.43     48.71 o 
   8  10   3      319.82      450.53     97.99 o 
   9  10   3      113.36      277.74     83.50 o 
  10  10   3      111.45      218.60     96.25 o 
  -6  11   3      118.33      130.75     46.84 o 
  -5  11   3       12.06       17.29     34.43 o 
  -4  11   3      150.67      234.58     57.83 o 
  -3  11   3      137.11      177.95     69.87 o 
  -2  11   3      140.48       76.19     38.84 o 
  -1  11   3       86.75       54.63     33.67 o 
   0  11   3       50.68       61.13     35.45 o 
   1  11   3      306.69      426.63     53.34 o 
   2  11   3      152.25      162.35     61.46 o 
   3  11   3       53.11      103.79     52.76 o 
   4  11   3      217.85      371.69    138.00 o 
   5  11   3      611.33      589.06     70.90 o 
   6  11   3       73.08       13.34     53.92 o 
   7  11   3        3.26       24.93     56.24 o 
   8  11   3       62.44       -2.90     52.76 o 
   9  11   3        9.07       28.41     66.10 o 
  10  11   3        6.62       72.48     87.55 o 
  -5  12   3       48.01       90.16     51.59 o 
  -4  12   3        5.92       14.17     33.79 o 
  -3  12   3       94.83      176.47     55.15 o 
  -2  12   3        0.31       42.83     38.72 o 
  -1  12   3      206.09      195.78     68.42 o 
   0  12   3     1026.05     1279.07     83.27 o 
   1  12   3       54.16       56.24     54.50 o 
   2  12   3       14.90       31.89     49.29 o 
   3  12   3        1.17       -7.54     48.13 o 
   4  12   3       32.30       85.24     60.30 o 
   5  12   3        7.24      -33.05     47.55 o 
   6  12   3      159.01       71.90     57.98 o 
   7  12   3      219.27      318.91     87.55 o 
   8  12   3       77.40       89.29     80.02 o 
   9  12   3        0.83       -9.28     69.58 o 
  -4  13   3      203.88       91.85    104.66 o 
  -3  13   3        0.72       48.88     36.04 o 
  -2  13   3        0.45      -34.44     37.55 o 
  -1  13   3        0.24       61.46     65.52 o 
   0  13   3      140.73      209.90     78.28 o 
   1  13   3      130.22      269.62     82.92 o 
   2  13   3       63.60      107.27     67.84 o 
   3  13   3       60.07      116.55     63.78 o 
   4  13   3       14.53       43.49     55.66 o 
   5  13   3      117.56      180.33     74.22 o 
   6  13   3       10.35       36.53     59.14 o 
   7  13   3       11.36        2.32     57.40 o 
   8  13   3       77.34      164.67     83.50 o 
  -3  14   3       42.65      -29.57     38.85 o 
  -2  14   3      140.37       67.26     53.92 o 
  -1  14   3       21.06       11.60     39.43 o 
   0  14   3       11.04       27.25     27.83 o 
   1  14   3       45.27       -8.70     40.01 o 
   2  14   3        0.45        6.38     45.23 o 
   3  14   3        3.04        3.48     46.39 o 
   4  14   3       64.74       89.29     71.32 o 
   5  14   3      153.93      108.43     80.60 o 
   6  14   3      101.05      237.15     88.71 o 
   7  14   3        3.93        0.58     66.10 o 
  -1  15   3        0.12      -30.73     43.49 o 
   0  15   3       49.80      -40.01     40.01 o 
   1  15   3       60.95        4.06     39.43 o 
   2  15   3        2.03        5.80     38.85 o 
   3  15   3       31.97        3.48     37.69 o 
   4  15   3       59.50       95.09     67.26 o 
   5  15   3       14.88      -61.46     61.46 o 
   6  15   3       61.56       19.71     73.06 o 
  -4 -13   4      101.31      161.77     77.12 o 
  -3 -13   4       11.68       -6.38     59.72 o 
  -2 -13   4       12.10      -53.92     53.92 o 
  -1 -13   4        2.94       95.09     75.96 o 
   0 -13   4        0.57       20.87     66.10 o 
  -6 -12   4        2.31      -53.23     71.61 o 
  -5 -12   4        0.10       69.42     47.78 o 
  -4 -12   4       16.35       36.53     58.56 o 
  -3 -12   4       12.58      -10.44     59.14 o 
  -2 -12   4       17.91       62.62     61.46 o 
  -1 -12   4      145.04      230.19     80.60 o 
   0 -12   4      174.49      153.08     76.54 o 
   1 -12   4       19.92       28.41     67.26 o 
   2 -12   4      365.98      300.35     95.09 o 
  -8 -11   4       11.57       44.91     51.04 o 
  -7 -11   4       76.92      144.96     61.67 o 
  -6 -11   4       49.18      -26.27     42.26 o 
  -5 -11   4       86.71      155.66     52.77 o 
  -4 -11   4        0.51        4.06     37.63 o 
  -3 -11   4        1.34      -31.03     31.03 o 
  -2 -11   4        9.46      -37.69     37.69 o 
  -1 -11   4       94.32      173.95     73.06 o 
   0 -11   4      114.84       29.57     53.92 o 
   1 -11   4       11.25      109.01     60.30 o 
   2 -11   4      201.30      224.98     88.71 o 
   3 -11   4       93.79        5.80     59.72 o 
   4 -11   4        5.68      -29.41     29.41 o 
  -9 -10   4       21.44      -19.88     40.10 o 
  -8 -10   4        1.82      -34.79     34.79 o 
  -7 -10   4        9.34      -14.86     42.62 o 
  -6 -10   4      254.35      298.70     61.17 o 
  -5 -10   4       76.72      106.17     47.66 o 
  -4 -10   4       28.34      -22.48     33.34 o 
  -3 -10   4      159.55      226.41     50.19 o 
  -2 -10   4      205.48      171.68     69.29 o 
  -1 -10   4      205.21      233.09     67.84 o 
   0 -10   4       79.86       96.25     61.46 o 
   1 -10   4       73.30       63.20     54.50 o 
   2 -10   4       18.74       53.92     49.87 o 
   3 -10   4       34.67       45.23     60.30 o 
   4 -10   4        7.29      -24.56     24.56 o 
   5 -10   4      100.91      -12.40     46.97 o 
  -9  -9   4       13.81       54.65     42.16 o 
  -8  -9   4       46.38       61.86     42.36 o 
  -7  -9   4       28.67       23.06     78.86 o 
  -6  -9   4        5.89       11.19     60.88 o 
  -5  -9   4      380.20      490.11     66.00 o 
  -4  -9   4       70.39       47.17     37.11 o 
  -3  -9   4      114.33      143.48     40.57 o 
  -2  -9   4      594.82      554.34     57.60 o 
  -1  -9   4       14.07      -20.07     25.74 o 
   0  -9   4       11.39      -16.24     37.69 o 
   1  -9   4      343.20      413.42     80.02 o 
   2  -9   4        0.94        9.86     46.39 o 
   3  -9   4      690.35      831.48    110.75 o 
   4  -9   4      713.29      693.54     84.43 o 
   5  -9   4        0.37      -19.71     29.28 o 
   6  -9   4       11.23       28.88     28.70 o 
 -10  -8   4       12.91      -12.61     45.23 o 
  -9  -8   4        7.41        2.86     58.27 o 
  -8  -8   4      195.03      195.77     74.80 o 
  -7  -8   4       79.03      101.42     45.72 o 
  -6  -8   4        1.00      -16.05     34.09 o 
  -5  -8   4      963.41      976.43     72.30 o 
  -4  -8   4       71.05       77.45     35.83 o 
  -3  -8   4        2.38      -18.36     23.59 o 
  -2  -8   4      820.80      888.32     62.59 o 
  -1  -8   4     2286.76     2547.88    129.01 o 
   0  -8   4       93.63       51.86     27.62 o 
   1  -8   4      123.86      172.21     53.34 o 
   2  -8   4        3.60        9.86     34.79 o 
   3  -8   4        2.83      -25.51     36.53 o 
   4  -8   4      130.03      159.72     52.22 o 
   5  -8   4       15.21       41.57     45.96 o 
   6  -8   4      279.86        1.84     25.37 o 
   7  -8   4      203.06      -12.76     41.75 o 
 -10  -7   4       85.95      159.32     68.42 o 
  -9  -7   4      432.07      429.76     69.26 o 
  -8  -7   4        1.60       35.79     41.69 o 
  -7  -7   4      131.84      132.04     45.60 o 
  -6  -7   4      129.92      108.13     36.82 o 
  -5  -7   4      238.20      261.12     45.41 o 
  -4  -7   4      170.46      188.86     75.09 o 
  -3  -7   4       90.48       78.34     39.14 o 
  -2  -7   4       62.65       36.50     26.61 o 
  -1  -7   4      120.73       50.92     36.53 o 
   0  -7   4      930.04     1011.94     61.00 o 
   1  -7   4      619.51      634.63     50.96 o 
   2  -7   4     1867.48     2217.28    145.54 o 
   3  -7   4      251.92      339.78     71.32 o 
   4  -7   4      266.95      310.22     57.42 o 
   5  -7   4      103.89      143.50     48.20 o 
   6  -7   4        0.44       14.40     44.84 o 
   7  -7   4       69.12       -9.28     30.15 o 
   8  -7   4        8.28       -9.28     40.59 o 
 -11  -6   4       34.12       -1.26     49.59 o 
 -10  -6   4      140.39      219.43     65.55 o 
  -9  -6   4      584.52      667.97     81.17 o 
  -8  -6   4        0.66      -32.44     32.44 o 
  -7  -6   4       11.74       28.71     35.53 o 
  -6  -6   4        9.62       14.37     29.54 o 
  -5  -6   4       55.94       43.68     47.26 o 
  -4  -6   4     1499.89     1407.55     74.64 o 
  -3  -6   4      658.32      618.12     50.84 o 
  -2  -6   4     1920.13     1873.45     58.06 o 
  -1  -6   4       26.91       30.70     22.92 o 
   0  -6   4      669.30      620.68     47.29 o 
   1  -6   4      285.33      209.32     54.50 o 
   2  -6   4        6.68       -2.32     34.79 o 
   3  -6   4      538.53      513.73     84.66 o 
   4  -6   4      669.58      668.24     65.60 o 
   5  -6   4      394.93      435.47     61.91 o 
   6  -6   4        8.79       16.24     53.34 o 
   7  -6   4      387.08      546.20    112.49 o 
   8  -6   4      141.45       24.93     46.39 o 
   9  -6   4       67.84       -8.70     44.65 o 
 -11  -5   4       14.63       34.21     52.31 o 
 -10  -5   4        6.62      -60.14     98.28 o 
  -9  -5   4      302.57      362.43     62.08 o 
  -8  -5   4       55.46       59.67     44.65 o 
  -7  -5   4      256.15      254.68     44.08 o 
  -6  -5   4        7.48       -1.53     27.65 o 
  -5  -5   4       69.66       61.93     28.83 o 
  -4  -5   4      775.01      818.25     67.55 o 
  -3  -5   4        2.21       10.10     12.91 o 
  -2  -5   4       59.43       48.20     16.51 o 
  -1  -5   4     3529.01     3480.10    103.42 o 
   0  -5   4      478.50      440.09     62.04 o 
   1  -5   4       70.60       89.29     37.69 o 
   2  -5   4      615.26      556.64     73.64 o 
   3  -5   4      726.27      801.33     86.40 o 
   4  -5   4      134.53      166.05     40.58 o 
   5  -5   4       75.12       59.36     36.88 o 
   6  -5   4      176.81      161.19     68.42 o 
   7  -5   4      717.55      901.06    125.24 o 
   8  -5   4       19.17       17.39     60.30 o 
   9  -5   4       11.19       15.08     40.01 o 
 -11  -4   4       22.55      -13.13     46.50 o 
 -10  -4   4       57.38       28.69     43.45 o 
  -9  -4   4       54.06       66.00     41.36 o 
  -8  -4   4      229.74      132.22     43.18 o 
  -7  -4   4       30.61        9.20     27.80 o 
  -6  -4   4      733.12      870.15     62.91 o 
  -5  -4   4     1415.84     1437.03     70.88 o 
  -4  -4   4      577.67      578.22     29.82 o 
  -3  -4   4     1927.62     1962.10     51.44 o 
  -2  -4   4      292.66      255.88     40.41 o 
  -1  -4   4     2698.32     2542.30     81.18 o 
   0  -4   4        1.18        4.06     22.61 o 
   1  -4   4      164.51      151.92     38.85 o 
   2  -4   4     1444.26     1135.31     86.97 o 
   3  -4   4     3658.19     3821.75    216.57 o 
   4  -4   4        2.15      -17.80     24.23 o 
   5  -4   4      841.97      744.59     70.16 o 
   6  -4   4     1116.81     1085.45    118.87 o 
   7  -4   4      232.77      312.53     87.55 o 
   8  -4   4       13.75       44.07     63.20 o 
   9  -4   4       54.85       14.50     34.21 o 
  10  -4   4       43.94       40.59     83.50 o 
 -11  -3   4        1.45      -35.20     53.92 o 
 -10  -3   4      163.39      281.51     62.04 o 
  -9  -3   4      159.05      189.53     48.36 o 
  -8  -3   4        4.87        4.93     31.76 o 
  -7  -3   4      535.60      675.13     65.35 o 
  -6  -3   4      307.89      281.83     30.79 o 
  -5  -3   4      178.47      119.22     29.19 o 
  -4  -3   4      394.76      440.60     27.86 o 
  -3  -3   4      184.44      166.79     20.73 o 
  -2  -3   4     1098.91      994.73     42.57 o 
  -1  -3   4     1015.79      884.01     40.72 o 
   0  -3   4      269.40      273.10     39.43 o 
   1  -3   4     4025.22     3885.46    151.92 o 
   2  -3   4     7093.47     7812.09    259.77 o 
   3  -3   4      336.90      367.17     53.05 o 
   4  -3   4       14.83       23.01     24.80 o 
   5  -3   4      201.70      244.69     64.94 o 
   6  -3   4      309.73      271.94     71.90 o 
   7  -3   4       46.09       -6.96     47.55 o 
   8  -3   4      666.60     1036.16    122.34 o 
   9  -3   4      489.78      -17.97     57.98 o 
  10  -3   4       22.30      -32.47     70.74 o 
 -11  -2   4      103.28      103.37     95.67 o 
 -10  -2   4        4.99       67.91     44.58 o 
  -9  -2   4        9.35       23.32     36.24 o 
  -8  -2   4        6.27       17.42     35.66 o 
  -7  -2   4      425.83      501.21     43.47 o 
  -6  -2   4      371.04      377.59     37.14 o 
  -5  -2   4      136.31      205.92     25.37 o 
  -4  -2   4     7934.30     8219.93    142.77 o 
  -3  -2   4     3594.92     3615.10     85.59 o 
  -2  -2   4       15.94       16.89     10.12 o 
  -1  -2   4     8175.44     9197.48    178.37 o 
   0  -2   4       92.80      145.54     26.09 o 
   1  -2   4       28.30       60.30     22.61 o 
   2  -2   4      776.73      783.87     42.49 o 
   3  -2   4     2244.43     2229.36     78.57 o 
   4  -2   4     7417.81     8788.53    304.99 o 
   5  -2   4      782.29      723.63     83.50 o 
   6  -2   4       13.86       44.07     44.65 o 
   7  -2   4        6.07       41.17     49.87 o 
   8  -2   4       49.87       18.55     54.50 o 
   9  -2   4        5.05      -11.60     63.78 o 
  10  -2   4       48.85      -10.44     78.86 o 
 -11  -1   4       12.46       23.58     52.18 o 
 -10  -1   4       16.21      -23.12     43.25 o 
  -9  -1   4      217.83      217.96     50.35 o 
  -8  -1   4      831.44      955.03     57.09 o 
  -7  -1   4      102.00      142.03     30.86 o 
  -6  -1   4      376.81      413.20     37.09 o 
  -5  -1   4        7.35       22.26     16.22 o 
  -4  -1   4        2.32       -6.29     12.05 o 
  -3  -1   4       23.81       12.42     10.34 o 
  -2  -1   4     1091.51     1251.70     39.95 o 
  -1  -1   4     6397.01     5577.35    112.75 o 
   0  -1   4     1098.88      767.46     54.79 o 
   2  -1   4     1124.92     1192.67     46.64 o 
   3  -1   4       45.90       91.61     31.31 o 
   4  -1   4       32.08       48.71     32.47 o 
   5  -1   4       18.74      -15.08     28.99 o 
   6  -1   4       19.02       60.88     44.65 o 
   7  -1   4     5365.74     6090.56    269.62 o 
   8  -1   4      391.60      423.86     92.77 o 
   9  -1   4      144.67      156.55     78.28 o 
  10  -1   4      134.17      282.96    102.05 o 
  11  -1   4        6.33      115.39     89.29 o 
 -11   0   4        2.63      -24.93     74.22 o 
 -10   0   4       10.67       85.44     48.93 o 
  -9   0   4        0.50       38.91     32.34 o 
  -8   0   4        5.05       64.25     30.43 o 
  -7   0   4       41.29       27.55     24.69 o 
  -6   0   4     1440.96     1382.36     56.07 o 
  -5   0   4     3546.76     3666.12     87.37 o 
  -4   0   4      588.56      540.90     30.59 o 
  -3   0   4      212.94      211.06     25.69 o 
  -2   0   4     4428.19     4337.00     77.45 o 
  -1   0   4     2197.73     2213.64     51.40 o 
   0   0   4     6540.86     7075.12    197.14 o 
   1   0   4     1241.36     1288.39     58.56 o 
   2   0   4     8309.28     7882.83    237.73 o 
   3   0   4     5303.90     4787.10    173.95 o 
   4   0   4      518.51      611.72     63.20 o 
   5   0   4     3772.49     3547.42    165.83 o 
   6   0   4      216.51      274.26     65.52 o 
   7   0   4        3.09       -9.28     39.43 o 
   8   0   4      216.08      349.06     90.45 o 
   9   0   4       65.84       60.30     70.16 o 
  10   0   4      667.30      874.39    141.48 o 
  11   0   4       49.78      -75.38     75.38 o 
 -11   1   4       33.69       89.87     81.76 o 
 -10   1   4      301.31      479.68     77.87 o 
  -9   1   4      561.85      691.76     86.10 o 
  -8   1   4        3.90       22.20     28.92 o 
  -7   1   4      800.78      891.83    106.32 o 
  -6   1   4        1.79        0.49     19.85 o 
  -5   1   4      486.62      503.04     35.37 o 
  -4   1   4      109.25      160.63     35.40 o 
  -3   1   4     4233.73     3824.69     77.31 o 
  -2   1   4     2010.23     1581.96     39.52 o 
  -1   1   4     5937.45     6359.61    180.33 o 
   0   1   4      908.93      737.52     60.30 o 
   1   1   4     7827.17     7961.08    155.79 o 
   2   1   4     1315.47     1444.36     71.90 o 
   3   1   4      272.07      260.34     41.75 o 
   4   1   4     1606.44     1502.93     96.83 o 
   5   1   4     3215.85     3291.71    161.77 o 
   6   1   4      602.70      615.78     80.60 o 
   7   1   4      165.52       86.97     53.34 o 
   8   1   4      708.78      990.93    115.97 o 
   9   1   4      465.54      644.77    118.29 o 
  10   1   4        2.02       23.19     69.58 o 
  11   1   4        8.85      -60.30     71.32 o 
 -11   2   4        0.98       11.02     92.77 o 
 -10   2   4       83.16       76.72     61.46 o 
  -9   2   4      338.20      471.56     73.58 o 
  -8   2   4      727.80      820.75    147.80 o 
  -7   2   4      123.28      152.96     33.73 o 
  -6   2   4        8.06       10.50     28.85 o 
  -5   2   4       32.48       24.04     39.71 o 
  -4   2   4     3068.50     2930.19     71.38 o 
  -3   2   4     2586.73     2502.31     59.05 o 
  -2   2   4     1007.45      864.31     23.99 o 
  -1   2   4     1561.57     1428.26     41.38 o 
   0   2   4    23005.38    23676.81    409.05 o 
   1   2   4     3756.03     3407.06     78.04 o 
   2   2   4     2833.84     2894.41     75.44 o 
   3   2   4     1382.53     1357.97     78.28 o 
   4   2   4     2889.82     2803.49    133.94 o 
   5   2   4     2000.99     2179.59    124.66 o 
   6   2   4       60.53       -4.06     31.89 o 
   7   2   4     1056.21     1151.55    110.17 o 
   8   2   4       71.42      118.29     58.56 o 
   9   2   4       23.61       29.57     49.87 o 
  10   2   4      197.79      120.61     83.50 o 
  11   2   4      353.74      524.75    123.50 o 
 -11   3   4        1.18      -51.61     81.76 o 
 -10   3   4       69.59      185.18     65.18 o 
  -9   3   4        5.55       22.46     46.19 o 
  -8   3   4      569.54      555.64     70.06 o 
  -7   3   4       25.58       20.72     24.70 o 
  -6   3   4       25.49       60.03     23.58 o 
  -5   3   4     3182.49     3265.23     83.62 o 
  -4   3   4     1854.39     1563.13     50.94 o 
  -3   3   4      523.17      500.90     23.68 o 
  -2   3   4      667.93      531.99     23.43 o 
  -1   3   4     5719.41     5690.86    120.49 o 
   0   3   4    19918.52    20045.30    354.66 o 
   1   3   4       38.19       22.47     10.31 o 
   2   3   4     1299.87     1301.48     44.86 o 
   3   3   4       65.96       18.78     13.46 o 
   4   3   4     4151.21     5079.34    192.50 o 
   5   3   4      593.90      665.07     72.48 o 
   6   3   4     1950.91     2060.73    129.88 o 
   7   3   4      228.75      269.04     68.42 o 
   8   3   4      153.36      183.81     67.26 o 
   9   3   4       27.45      116.55     62.04 o 
  10   3   4        0.60      -31.31     57.98 o 
  11   3   4       98.75       60.30     81.76 o 
  12   3   4        9.36      -62.04     74.80 o 
 -10   4   4        8.95        7.20     56.25 o 
  -9   4   4      178.82      238.31     61.75 o 
  -8   4   4        7.99       11.62     40.59 o 
  -7   4   4       43.99      115.78     53.34 o 
  -6   4   4      560.58      486.24     40.83 o 
  -5   4   4      304.27      362.24     33.13 o 
  -4   4   4      719.29      661.55     39.25 o 
  -3   4   4     1198.25     1194.85     38.51 o 
  -2   4   4      768.22      734.16     35.24 o 
  -1   4   4     6222.72     5876.51    154.53 o 
   0   4   4      539.88      509.02     29.10 o 
   1   4   4    14061.64    13727.01    255.59 o 
   2   4   4     1778.73     1680.79     53.33 o 
   3   4   4     4477.71     4980.82    115.99 o 
   4   4   4      570.11      550.13     56.82 o 
   5   4   4        1.03       12.76     27.83 o 
   6   4   4      292.20      242.37     55.66 o 
   7   4   4        7.47       -5.80     37.11 o 
   8   4   4     1599.56     1735.44    142.06 o 
   9   4   4      639.38      801.33    104.95 o 
  10   4   4      448.68      527.65    113.07 o 
  11   4   4       20.72      -56.24     56.24 o 
  12   4   4       13.42       57.40     84.66 o 
 -10   5   4       65.38       31.10     55.96 o 
  -9   5   4       81.23       81.93     51.95 o 
  -8   5   4        0.49      -34.96     34.96 o 
  -7   5   4        3.03      -21.75     33.92 o 
  -6   5   4      321.25      371.91     53.97 o 
  -5   5   4        0.92       20.84     21.00 o 
  -4   5   4     1793.31     1766.21     46.12 o 
  -3   5   4     3953.97     3647.17    110.28 o 
  -2   5   4      345.87      248.26     30.94 o 
  -1   5   4     1788.76     1858.87     64.37 o 
   0   5   4     1823.48     1642.58     78.28 o 
   1   5   4       24.79       30.91     13.51 o 
   2   5   4     1991.34     2052.32     63.45 o 
   3   5   4      986.31     1019.87     44.02 o 
   4   5   4     4668.09     4438.91    112.00 o 
   5   5   4     4281.53     4244.14    115.58 o 
   6   5   4       99.16       27.25     34.79 o 
   7   5   4      104.45       94.51     45.23 o 
   8   5   4        3.90       10.44     41.17 o 
   9   5   4      318.84      389.65     91.61 o 
  10   5   4       39.82       23.77     60.30 o 
  11   5   4       99.80      232.51     91.61 o 
  12   5   4       84.43      -16.24     79.44 o 
 -10   6   4       10.92       69.58     75.38 o 
  -9   6   4       19.73       17.52     47.55 o 
  -8   6   4      246.25      307.85     63.34 o 
  -7   6   4      165.60      265.91     56.37 o 
  -6   6   4        0.21      -12.05     27.44 o 
  -5   6   4     1073.23      978.59     54.27 o 
  -4   6   4      442.46      408.12     49.36 o 
  -3   6   4      223.01      199.49     34.43 o 
  -2   6   4       26.08       27.46     20.90 o 
  -1   6   4      855.86      765.42     59.14 o 
   0   6   4     5756.27     5477.29    158.58 o 
   1   6   4      201.43      134.84     34.50 o 
   2   6   4       98.52       92.49     29.86 o 
   3   6   4      378.69      222.88     26.05 o 
   4   6   4      783.70      742.52     40.44 o 
   5   6   4      368.06      365.34     35.46 o 
   6   6   4      440.98      464.84     84.95 o 
   7   6   4      376.48      372.71     44.40 o 
   8   6   4      680.79      792.05    103.21 o 
   9   6   4       14.42       52.76     55.08 o 
  10   6   4      110.57      177.43     73.64 o 
  11   6   4      108.31      156.55     84.08 o 
  12   6   4       55.93      229.61    100.89 o 
  -9   7   4        2.22       11.40     39.28 o 
  -8   7   4        2.61       20.41     38.60 o 
  -7   7   4        2.94       31.88     38.73 o 
  -6   7   4       32.73       16.48     26.80 o 
  -5   7   4     1352.93     1397.15    106.00 o 
  -4   7   4     2627.68     2830.74    151.92 o 
  -3   7   4      130.86      126.98     32.36 o 
  -2   7   4     2168.18     2240.52     87.69 o 
  -1   7   4        4.10       22.31     20.56 o 
   0   7   4      304.65      304.14     35.56 o 
   1   7   4      599.60      687.79     46.68 o 
   2   7   4     1418.61     1468.64     61.46 o 
   3   7   4      898.74      863.66     44.28 o 
   4   7   4      643.04      551.94     53.63 o 
   5   7   4     1272.36     1335.03     57.32 o 
   6   7   4      461.59      386.17     70.74 o 
   7   7   4      203.37      267.88     71.90 o 
   8   7   4      138.40      234.83     73.06 o 
   9   7   4      287.80      321.81     83.50 o 
  10   7   4       98.86       50.45     70.16 o 
  11   7   4       52.76      132.20     83.50 o 
  -9   8   4       74.45       72.48     70.74 o 
  -8   8   4        2.17       36.41     40.49 o 
  -7   8   4      145.77      150.37     54.16 o 
  -6   8   4      104.01      111.38     41.01 o 
  -5   8   4      251.74      264.10     38.57 o 
  -4   8   4       34.03       35.66     33.32 o 
  -3   8   4      568.43      647.43     57.14 o 
  -2   8   4      319.37      343.63     45.70 o 
  -1   8   4     1126.81     1028.67     61.68 o 
   0   8   4        1.62        1.06     20.63 o 
   1   8   4     2361.69     2309.23     81.77 o 
   2   8   4      812.62      785.84     45.67 o 
   3   8   4        1.04      -15.97     15.97 o 
   4   8   4      151.26      137.68     24.14 o 
   5   8   4     1323.47     1501.19    113.07 o 
   6   8   4       50.79      114.81     48.71 o 
   7   8   4      254.59      291.08     71.90 o 
   8   8   4      120.95       84.66     59.14 o 
   9   8   4      438.21      528.23    106.69 o 
  10   8   4       98.64      106.69     72.48 o 
  11   8   4       59.37      142.06     86.97 o 
  -8   9   4      186.60       78.50     49.18 o 
  -7   9   4       49.04      127.61     49.66 o 
  -6   9   4      271.70      369.22     51.65 o 
  -5   9   4        3.06       -6.33     24.32 o 
  -4   9   4     1202.48     1106.24     78.79 o 
  -3   9   4     1558.95     1631.53     88.27 o 
  -2   9   4      912.82     1023.61     68.85 o 
  -1   9   4        3.77      -22.56     24.97 o 
   0   9   4     1693.09     1582.65     74.85 o 
   1   9   4       83.23       52.87     39.72 o 
   2   9   4      156.22      111.77     29.06 o 
   3   9   4      536.15      520.05     40.36 o 
   4   9   4     1492.57     1504.67    115.97 o 
   5   9   4     1091.86     1051.24    103.21 o 
   6   9   4      546.45      667.97     93.93 o 
   7   9   4        3.25        5.80     44.65 o 
   8   9   4        4.46      -24.93     43.49 o 
   9   9   4        2.93      -46.39     49.87 o 
  10   9   4       46.32      -30.15     58.56 o 
  11   9   4        8.62        8.12     75.96 o 
  -7  10   4        0.19      -36.95     56.41 o 
  -6  10   4        4.82       19.20     40.30 o 
  -5  10   4        2.26       -1.47     29.72 o 
  -4  10   4      245.38      320.17     57.06 o 
  -3  10   4       32.73      106.32     39.56 o 
  -2  10   4      176.65      176.40     43.55 o 
  -1  10   4       11.61      -24.22     28.67 o 
   0  10   4     1321.02     1359.43     75.00 o 
   1  10   4      435.98      402.71     65.81 o 
   2  10   4      121.58      101.25     30.61 o 
   3  10   4        4.70        6.38     35.37 o 
   4  10   4      498.14      345.00     73.06 o 
   5  10   4        6.78        0.58     41.17 o 
   6  10   4      371.88      477.20     91.61 o 
   7  10   4      346.39      488.80     93.93 o 
   8  10   4      272.99      288.18     86.97 o 
   9  10   4       30.68      108.43     67.84 o 
  10  10   4       13.91        9.28     65.52 o 
  11  10   4      202.47      276.58     97.41 o 
  -6  11   4       55.69       79.80     40.46 o 
  -5  11   4      166.04      174.27     44.39 o 
  -4  11   4       21.46       56.34     43.96 o 
  -3  11   4       59.37       -3.79     35.52 o 
  -2  11   4      127.86      177.93     45.57 o 
  -1  11   4      180.40      152.68     40.12 o 
   0  11   4      109.48      143.85     41.13 o 
   1  11   4      667.40      783.31     65.23 o 
   2  11   4     1384.29     1500.61    126.98 o 
   3  11   4      346.57      363.56     83.50 o 
   4  11   4       79.10       53.92     41.75 o 
   5  11   4        0.22       19.71     45.81 o 
   6  11   4      122.60      131.62     60.30 o 
   7  11   4       20.95       28.41     54.50 o 
   8  11   4        5.37       12.76     56.82 o 
   9  11   4      149.78      338.62    100.31 o 
  10  11   4      229.74      308.47    106.69 o 
  -5  12   4       14.81      -16.18     37.53 o 
  -4  12   4       88.65       75.11     46.68 o 
  -3  12   4      130.94      257.82     87.26 o 
  -2  12   4      342.80      389.66     61.85 o 
  -1  12   4        4.95      -20.82     29.82 o 
   0  12   4      197.52      152.63     54.50 o 
   1  12   4       78.31        1.16     48.13 o 
   2  12   4       96.05      101.47     57.98 o 
   3  12   4       24.84        0.58     43.49 o 
   4  12   4        6.43       39.43     51.03 o 
   5  12   4      648.45      892.94    111.91 o 
   6  12   4       10.26       20.87     55.08 o 
   7  12   4       22.76      -49.87     49.87 o 
   8  12   4        4.62       60.30     66.68 o 
   9  12   4       60.83      131.04     89.87 o 
  -4  13   4        3.54       -3.08     34.53 o 
  -3  13   4        6.05       19.07     27.79 o 
  -2  13   4        0.78       49.96     41.99 o 
  -1  13   4       90.08       77.48     44.85 o 
   0  13   4      254.51      314.85     86.40 o 
   1  13   4      110.37      129.88     64.94 o 
   2  13   4       56.33       60.30     56.24 o 
   3  13   4       69.81      102.63     66.68 o 
   4  13   4      381.83      190.77     74.80 o 
   5  13   4       37.63      100.31     67.26 o 
   6  13   4        2.17       19.71     60.30 o 
   7  13   4       21.23       71.32     70.74 o 
   8  13   4      316.42      473.14    112.49 o 
   9  13   4        6.00      -62.62     62.62 o 
  -3  14   4        4.22       -2.54     39.57 o 
  -2  14   4        0.74       -6.96     42.33 o 
  -1  14   4       11.42       17.97     34.21 o 
   0  14   4        0.40       43.49     45.81 o 
   1  14   4       47.01       40.01     63.78 o 
   2  14   4        1.63       67.84     64.94 o 
   3  14   4       85.14       34.79     59.72 o 
   4  14   4       55.12       38.85     48.13 o 
   5  14   4       53.65       -8.70     31.89 o 
   6  14   4      174.93       59.72     74.22 o 
   7  14   4       26.83      149.60     81.18 o 
   8  14   4       35.38       71.32     76.54 o 
  -1  15   4       43.05      -42.33     42.33 o 
   0  15   4       11.71      -36.53     36.53 o 
   1  15   4       81.72       -6.38     37.11 o 
   2  15   4      185.58       19.13     38.27 o 
   3  15   4        0.85      -22.61     35.37 o 
   4  15   4        5.75        7.54     38.27 o 
   5  15   4        2.04      -37.11     37.11 o 
   6  15   4       32.28       78.86     78.86 o 
  -5 -12   5       81.34      158.71     54.54 o 
  -4 -12   5       34.70      105.53     66.10 o 
  -3 -12   5       33.15      -52.76     52.76 o 
  -2 -12   5       40.98        9.28     68.42 o 
  -1 -12   5        8.19      -19.13     65.52 o 
   0 -12   5       38.16       68.42     69.58 o 
   1 -12   5       10.96        9.86     57.98 o 
  -7 -11   5       32.87       -1.92     54.47 o 
  -6 -11   5        1.70      -26.35     93.35 o 
  -5 -11   5       29.28       14.17     44.85 o 
  -4 -11   5      175.80      241.04     60.20 o 
  -3 -11   5       11.85      -42.33     42.33 o 
  -2 -11   5       47.44       71.90     60.88 o 
  -1 -11   5        7.81       35.95     56.82 o 
   0 -11   5       15.39       56.82     60.30 o 
   1 -11   5        2.15       38.85     63.78 o 
   2 -11   5       69.67       72.48     64.94 o 
   3 -11   5       54.42       94.51     74.80 o 
  -8 -10   5       49.17       59.82    124.66 o 
  -7 -10   5       44.82       96.24     39.78 o 
  -6 -10   5       89.81       66.42     62.04 o 
  -5 -10   5       13.40      -33.98     33.98 o 
  -4 -10   5       11.34      -17.27     38.72 o 
  -3 -10   5       43.85       79.29     47.84 o 
  -2 -10   5      145.03      116.36     94.80 o 
  -1 -10   5      231.27      310.79     81.18 o 
   0 -10   5       91.42      125.82     60.88 o 
   1 -10   5        1.58      -34.79     40.59 o 
   2 -10   5        5.92       -6.96     52.18 o 
   3 -10   5      170.98      278.32     88.71 o 
   4 -10   5       25.87        3.61     29.58 o 
   5 -10   5       25.12       -7.54     43.49 o 
  -9  -9   5       74.01       27.25     55.66 o 
  -8  -9   5        0.68      -33.40     35.66 o 
  -7  -9   5      245.06      356.12     91.32 o 
  -6  -9   5       40.92       17.10     40.53 o 
  -5  -9   5      333.85      351.86     59.19 o 
  -4  -9   5       21.69       27.04     33.24 o 
  -3  -9   5       25.53       27.41     35.32 o 
  -2  -9   5        8.37       22.40     32.04 o 
  -1  -9   5       79.23       92.34     34.43 o 
   0  -9   5       17.52       84.08     50.45 o 
   1  -9   5      529.08      685.94    109.01 o 
   2  -9   5      156.36      228.45     73.06 o 
   3  -9   5       45.47      -26.09     48.13 o 
   4  -9   5       64.99       21.02     48.29 o 
   5  -9   5       87.55       -2.85     30.67 o 
   6  -9   5       22.73       12.84     34.37 o 
  -9  -8   5       79.55       34.58     45.23 o 
  -8  -8   5        0.69      -35.05     38.43 o 
  -7  -8   5       18.26       13.80     94.22 o 
  -6  -8   5        1.88      -19.66     32.25 o 
  -5  -8   5       60.23       72.14     46.39 o 
  -4  -8   5      270.68      287.86     48.13 o 
  -3  -8   5      309.33      339.12     50.25 o 
  -2  -8   5      275.02      321.86     47.48 o 
  -1  -8   5      160.58      207.62     41.02 o 
   0  -8   5      269.01      245.05     42.43 o 
   1  -8   5       53.32       64.36     42.91 o 
   2  -8   5       11.51       27.83     46.97 o 
   3  -8   5      307.36      440.09     90.45 o 
   4  -8   5      480.47      477.80     71.13 o 
   5  -8   5       70.22      124.81    116.84 o 
   6  -8   5        4.17       36.02     32.17 o 
   7  -8   5      110.02       46.97     52.76 o 
 -10  -7   5        3.79      -60.30     60.30 o 
  -9  -7   5      366.02      294.98     61.26 o 
  -8  -7   5      370.91      541.18     73.72 o 
  -7  -7   5       31.77       13.98     33.71 o 
  -6  -7   5        5.72       16.05     30.80 o 
  -5  -7   5      111.89      119.85     37.15 o 
  -4  -7   5      740.85      729.88     70.45 o 
  -3  -7   5        6.49       12.42     28.48 o 
  -2  -7   5      132.75      155.82     40.59 o 
  -1  -7   5       44.49        9.18     26.39 o 
   0  -7   5     1196.96     1440.15     77.89 o 
   1  -7   5       52.17       11.27     25.97 o 
   2  -7   5      295.38      398.35     77.12 o 
   3  -7   5      464.43      467.93     82.92 o 
   4  -7   5       97.42       80.43     42.68 o 
   5  -7   5        3.11       22.76     43.25 o 
   6  -7   5        4.70      -53.92     53.92 o 
   7  -7   5      122.74       -4.64     42.91 o 
 -10  -6   5        1.11       11.60     69.58 o 
  -9  -6   5       67.34       87.00     42.91 o 
  -8  -6   5       34.90      -12.67     35.20 o 
  -7  -6   5      114.90       85.12     53.05 o 
  -6  -6   5      109.16      127.66     40.06 o 
  -5  -6   5     1161.96     1233.65    228.74 o 
  -4  -6   5      168.34      172.12     38.20 o 
  -3  -6   5      861.06      809.25     74.80 o 
  -2  -6   5      839.11      826.76     42.13 o 
  -1  -6   5      326.30      270.34     43.49 o 
   0  -6   5       11.67       -3.74     21.70 o 
   1  -6   5      613.29      545.62     82.34 o 
   2  -6   5      125.97       92.19     43.49 o 
   3  -6   5      140.37      163.51     52.18 o 
   4  -6   5       20.08       14.94     33.98 o 
   5  -6   5      515.59      697.37     95.96 o 
   6  -6   5      903.55     1156.77    132.78 o 
   7  -6   5       22.26      -20.87     61.46 o 
   8  -6   5       27.30       64.94     45.23 o 
 -11  -5   5       72.37      276.00    108.43 o 
 -10  -5   5       56.30      -42.59     42.59 o 
  -9  -5   5      105.36      125.79     46.89 o 
  -8  -5   5       14.88      -19.67     31.78 o 
  -7  -5   5      246.87      220.92     53.05 o 
  -6  -5   5      108.43       98.36     37.20 o 
  -5  -5   5        2.93       19.05     26.56 o 
  -4  -5   5     1592.34     1459.88     71.91 o 
  -3  -5   5      294.77      244.16     24.82 o 
  -2  -5   5      521.78      378.13     30.43 o 
  -1  -5   5       15.51       15.06     21.11 o 
   0  -5   5      854.97      771.18     75.38 o 
   1  -5   5     4334.13     5293.87    214.54 o 
   2  -5   5       91.49       46.97     37.11 o 
   3  -5   5        4.95       20.29     42.33 o 
   4  -5   5       49.59      127.72     39.15 o 
   5  -5   5      888.63      808.11     72.16 o 
   6  -5   5       61.79       93.35     60.88 o 
   7  -5   5      159.73      201.78     82.92 o 
   8  -5   5      151.81       22.61     28.99 o 
   9  -5   5      164.05      102.05     51.03 o 
 -11  -4   5        7.45       54.50     85.82 o 
 -10  -4   5      185.89      167.71     51.81 o 
  -9  -4   5        8.49      -34.30     34.91 o 
  -8  -4   5       18.01      -20.04     35.95 o 
  -7  -4   5      168.63      213.36     46.47 o 
  -6  -4   5       23.98       42.03     26.39 o 
  -5  -4   5       22.98       37.29     27.15 o 
  -4  -4   5      869.90      907.84     38.77 o 
  -3  -4   5     3408.79     3471.91    151.26 o 
  -2  -4   5      133.11      152.85     24.96 o 
  -1  -4   5      630.16      636.68     33.86 o 
   0  -4   5      143.93      120.03     35.37 o 
   1  -4   5      381.91      445.31     60.30 o 
   2  -4   5       17.99       27.83     30.73 o 
   3  -4   5       33.89       30.23     26.00 o 
   4  -4   5     4160.08     4631.73    143.17 o 
   5  -4   5      346.58      444.15     81.76 o 
   6  -4   5        3.92      -29.57     49.29 o 
   7  -4   5      153.87      241.79     78.86 o 
   8  -4   5       33.04       -7.54     59.72 o 
   9  -4   5        0.21      -26.67     41.75 o 
 -11  -3   5        0.65       80.60     74.22 o 
 -10  -3   5        5.72       27.06     46.24 o 
  -9  -3   5      278.00      237.85     92.19 o 
  -8  -3   5       68.88      184.85     43.32 o 
  -7  -3   5      251.65      331.00     50.69 o 
  -6  -3   5       20.52       38.43     24.74 o 
  -5  -3   5      104.69      119.36     21.89 o 
  -4  -3   5      286.79      257.82     24.66 o 
  -3  -3   5       44.89       70.56     15.93 o 
  -2  -3   5     1344.78     1261.85     41.70 o 
  -1  -3   5    12219.27    13352.10    258.21 o 
   0  -3   5     6346.54     6200.73    205.84 o 
   1  -3   5      804.05      954.98     71.32 o 
   2  -3   5       38.48       35.95     28.41 o 
   3  -3   5      445.82      524.21     54.21 o 
   4  -3   5       70.60       86.69     29.52 o 
   5  -3   5      592.40      447.05     83.50 o 
   6  -3   5      468.90      441.25     86.97 o 
   7  -3   5      441.09      531.71     97.99 o 
   8  -3   5       33.17      107.27     69.00 o 
   9  -3   5       49.77      -33.05     38.27 o 
  10  -3   5      109.52       37.69     46.97 o 
 -11  -2   5       20.88       77.70     73.64 o 
 -10  -2   5        0.87       46.16     42.26 o 
  -9  -2   5        9.06       27.89     33.51 o 
  -8  -2   5        0.58       -0.37     61.46 o 
  -7  -2   5        3.37       35.36     23.44 o 
  -6  -2   5     1602.54     1624.32     59.93 o 
  -5  -2   5      624.46      600.00     35.80 o 
  -4  -2   5      143.94      150.97     21.04 o 
  -3  -2   5       38.97       36.15     13.16 o 
  -2  -2   5     1018.46      940.05     46.09 o 
  -1  -2   5       33.97       40.05     19.42 o 
   0  -2   5      262.73      264.98     35.37 o 
   1  -2   5     3024.60     3063.26    124.08 o 
   2  -2   5     2745.11     2511.66     78.99 o 
   3  -2   5      439.08      398.94     40.12 o 
   4  -2   5      164.78       95.67     45.81 o 
   5  -2   5     1858.99     2133.21    138.58 o 
   6  -2   5        3.65      -27.83     34.79 o 
   7  -2   5        5.00       19.13     49.29 o 
   8  -2   5       73.45       64.36     60.88 o 
  10  -2   5      152.84       -9.28     45.81 o 
 -11  -1   5       69.50       39.43     71.32 o 
 -10  -1   5      141.14      222.44     98.57 o 
  -9  -1   5        1.52       81.59     42.18 o 
  -8  -1   5       51.98       70.85     42.80 o 
  -7  -1   5        0.56        5.46     23.15 o 
  -6  -1   5       10.34       20.78     20.11 o 
  -5  -1   5        2.17        4.23     16.30 o 
  -4  -1   5     2682.06     2919.58    101.30 o 
  -3  -1   5     6723.27     6360.68    113.38 o 
  -2  -1   5     3947.79     3540.54     70.66 o 
  -1  -1   5      427.82      279.28     22.12 o 
   0  -1   5     1640.07     1721.09     53.99 o 
   1  -1   5      141.33       71.55     15.17 o 
   2  -1   5     1216.15      947.70     43.78 o 
   3  -1   5      115.89      132.20     38.27 o 
   4  -1   5      872.60      917.30     80.02 o 
   5  -1   5     3775.28     4174.80    191.92 o 
   6  -1   5       14.14       43.49     40.01 o 
   7  -1   5      120.96      102.05     60.30 o 
   8  -1   5      571.38      786.25    112.49 o 
   9  -1   5      166.43      149.02     86.97 o 
  10  -1   5       83.61        4.06     38.85 o 
  11  -1   5       19.50       73.64     55.66 o 
 -10   0   5       15.87      -45.52     45.52 o 
  -9   0   5      145.48      120.48     38.15 o 
  -8   0   5      690.06      848.38     55.80 o 
  -7   0   5      880.20     1045.97     57.60 o 
  -6   0   5        7.90      -19.53     19.53 o 
  -5   0   5     1293.69     1212.56     93.65 o 
  -4   0   5       23.21       37.79     14.94 o 
  -3   0   5     2089.56     1933.68     50.51 o 
  -2   0   5     1117.06     1166.70     38.58 o 
  -1   0   5      133.11      121.76     12.39 o 
   0   0   5     7666.62     6972.88    107.90 o 
   1   0   5    10218.39     9741.77    271.36 o 
   2   0   5     3304.08     2938.59    117.71 o 
   3   0   5     5307.86     4985.98    183.81 o 
   4   0   5      896.25      989.77     81.76 o 
   5   0   5     1095.92     1044.86     85.82 o 
   6   0   5        3.74      -28.41     28.41 o 
   7   0   5      247.66      184.39     64.94 o 
   8   0   5      511.55      573.45    109.01 o 
   9   0   5       43.14      139.16     74.22 o 
  10   0   5      152.95       57.40     60.88 o 
  11   0   5       62.64      102.63     90.45 o 
 -11   1   5        6.08      -31.31     72.48 o 
 -10   1   5        2.50      -43.11     47.02 o 
  -9   1   5      637.76      705.01     71.63 o 
  -8   1   5        4.77       -5.90     25.48 o 
  -7   1   5        0.42       37.55     27.40 o 
  -6   1   5      189.01      187.97     29.41 o 
  -5   1   5     1532.02     1507.05     94.28 o 
  -4   1   5     3481.15     3651.19     81.79 o 
  -3   1   5      937.16      973.74     36.46 o 
  -2   1   5     7206.65     6907.40    138.23 o 
  -1   1   5      832.61      942.81     54.50 o 
   0   1   5     1449.36     1288.63     56.53 o 
   1   1   5      402.54      393.92     25.21 o 
   2   1   5      455.86      418.64     40.59 o 
   3   1   5     2675.62     2692.74    119.45 o 
   4   1   5     1522.48     1566.13     97.99 o 
   5   1   5     3170.92     3526.54    168.73 o 
   6   1   5     4549.16     5109.49    229.03 o 
   7   1   5     2792.36     3007.59    180.33 o 
   8   1   5        4.76        0.58     47.55 o 
   9   1   5        8.20       50.45     61.46 o 
  10   1   5       23.90      -38.27     62.62 o 
  11   1   5       54.01      -52.76     78.86 o 
 -11   2   5       19.64      112.49     95.09 o 
 -10   2   5      122.12      204.88     64.29 o 
  -9   2   5      352.89      381.61     68.71 o 
  -8   2   5       72.47       37.18     31.03 o 
  -7   2   5       25.51        3.52     26.86 o 
  -6   2   5      545.68      515.65     43.15 o 
  -5   2   5      931.32      831.88     42.74 o 
  -4   2   5       72.40       90.24     18.83 o 
  -3   2   5      322.02      325.36     25.53 o 
  -2   2   5      502.67      295.62     24.50 o 
  -1   2   5      290.95      166.99     31.31 o 
   0   2   5     1407.86     1228.57     36.68 o 
   1   2   5     7346.88     6644.11    135.86 o 
   2   2   5     3552.08     3152.47     83.81 o 
   3   2   5      521.59      678.98     56.24 o 
   4   2   5      820.46      974.70     73.64 o 
   5   2   5       36.56       20.87     26.67 o 
   6   2   5        8.79        5.80     33.63 o 
   7   2   5      554.33      791.47     99.15 o 
   8   2   5      324.80      565.34     99.73 o 
   9   2   5      823.39     1201.41    131.62 o 
  10   2   5      244.81      304.99     95.67 o 
  11   2   5        0.04        2.32     80.02 o 
 -10   3   5        1.25       54.36     62.51 o 
  -9   3   5       17.77      -16.24     47.97 o 
  -8   3   5        4.33      -20.82     37.25 o 
  -7   3   5      351.78      397.73     44.82 o 
  -6   3   5      462.89      502.92     42.55 o 
  -5   3   5       31.32       13.71     19.70 o 
  -4   3   5     3311.42     2938.00     72.70 o 
  -3   3   5     1989.15     1723.91     48.69 o 
  -2   3   5     3299.80     3139.45     83.34 o 
  -1   3   5     1232.14     1295.95     44.01 o 
   0   3   5     1416.86     1169.90     39.67 o 
   1   3   5      285.81      171.72     18.95 o 
   2   3   5      289.43      280.49     24.74 o 
   3   3   5     3306.75     3601.73    147.57 o 
   4   3   5     1430.77     1248.38     84.66 o 
   5   3   5     6587.83     7474.63    267.88 o 
   6   3   5      103.98       51.61     39.43 o 
   7   3   5      368.37      224.98     64.94 o 
   8   3   5      480.65      381.53     86.97 o 
   9   3   5       14.51      -48.71     48.71 o 
  10   3   5      100.58      -30.73     59.14 o 
  11   3   5      186.56      197.72     96.25 o 
 -10   4   5        4.23      148.75     62.36 o 
  -9   4   5      120.76      108.58     84.95 o 
  -8   4   5      228.07      105.20     48.42 o 
  -7   4   5      393.92      390.65     56.30 o 
  -6   4   5       16.19       17.80     22.40 o 
  -5   4   5      232.96      245.74     29.18 o 
  -4   4   5      393.51      390.05     25.30 o 
  -3   4   5      501.87      424.42     28.12 o 
  -2   4   5      271.41      258.49     28.38 o 
  -1   4   5    16581.59    16465.23    306.64 o 
   0   4   5     1530.15     1396.41     49.75 o 
   1   4   5     4448.96     4079.10     96.76 o 
   2   4   5     1283.89     1344.68     49.12 o 
   3   4   5     4335.95     3945.06    105.53 o 
   4   4   5     1708.52     1794.03     68.60 o 
   5   4   5       52.55       41.17     34.21 o 
   6   4   5     1367.36     1391.60    110.75 o 
   7   4   5      471.10      345.58     71.90 o 
   8   4   5     1378.13     1452.48    132.78 o 
   9   4   5       42.36      104.37     69.00 o 
  10   4   5      308.79      364.71    102.63 o 
  11   4   5      168.50      201.78     98.57 o 
 -10   5   5        8.08       14.62     60.70 o 
  -9   5   5       18.38       60.46     72.19 o 
  -8   5   5       35.00       50.82     40.84 o 
  -7   5   5        3.78       23.66     31.96 o 
  -6   5   5     1040.18      996.03    178.88 o 
  -5   5   5       20.09       -6.86     25.67 o 
  -4   5   5       39.86       73.05     16.75 o 
  -3   5   5        1.60      -11.01     11.51 o 
  -2   5   5      499.63      427.85     23.87 o 
  -1   5   5      369.79      303.01     31.62 o 
   0   5   5      120.61       71.84     17.83 o 
   1   5   5      106.46       67.22     16.68 o 
   2   5   5     7097.16     7155.95    154.81 o 
   3   5   5     1604.36     1620.05     58.68 o 
   4   5   5      295.31      284.82     31.33 o 
   5   5   5      191.97      158.34     33.92 o 
   6   5   5     2656.98     2780.88    153.08 o 
   7   5   5      304.47      341.52     71.90 o 
   8   5   5      123.66      106.11     59.14 o 
   9   5   5      537.00      753.78    118.29 o 
  10   5   5       84.89      137.42     74.80 o 
  11   5   5        4.72      -35.95     69.00 o 
  12   5   5       12.54       52.76     82.34 o 
  -9   6   5      118.81      200.62    181.78 o 
  -8   6   5        4.87       -3.68     40.96 o 
  -7   6   5       52.57       65.69     38.39 o 
  -6   6   5       34.08       35.51     33.27 o 
  -5   6   5       59.37       53.98     26.28 o 
  -4   6   5      375.99      314.39     35.44 o 
  -3   6   5     1066.85      968.73     57.96 o 
  -2   6   5     3061.95     3006.28     96.97 o 
  -1   6   5     2909.58     2947.23     91.02 o 
   0   6   5     2851.68     3003.25     88.73 o 
   1   6   5     3864.48     3852.09    101.43 o 
   2   6   5     1145.03     1060.06     53.63 o 
   3   6   5      504.45      482.22     35.24 o 
   4   6   5      516.21      561.59     47.55 o 
   5   6   5      665.70      637.71     44.66 o 
   6   6   5      301.48      319.51     40.33 o 
   7   6   5      156.40      174.05     37.06 o 
   8   6   5      232.17      506.19     93.93 o 
   9   6   5      454.44      509.67    101.47 o 
  10   6   5      166.43       93.35     67.26 o 
  11   6   5        0.53       24.93     75.38 o 
  -9   7   5       14.45      -39.67     72.77 o 
  -8   7   5        2.92       67.27     43.93 o 
  -7   7   5       92.53       48.06     44.07 o 
  -6   7   5       40.31       96.48     40.65 o 
  -5   7   5       46.71       63.19     25.08 o 
  -4   7   5       28.25       91.61     46.39 o 
  -3   7   5      293.38      283.59     41.81 o 
  -2   7   5       23.64        9.28     20.87 o 
  -1   7   5      141.29      149.50     28.44 o 
   0   7   5     1050.48     1032.48     54.13 o 
   1   7   5     1798.07     1787.93    110.46 o 
   2   7   5       87.67       63.45     20.27 o 
   3   7   5     2776.29     2843.10     86.66 o 
   4   7   5     1993.59     1974.80     71.27 o 
   5   7   5     1400.70     1341.88     73.35 o 
   6   7   5      165.09      130.22     32.76 o 
   7   7   5       37.35       41.75     41.17 o 
   8   7   5       13.45       13.92     50.45 o 
   9   7   5       46.20       80.02     64.36 o 
  10   7   5       72.82      162.93     81.18 o 
  11   7   5      304.10      413.42    115.39 o 
  -8   8   5      398.17      186.73    318.33 o 
  -7   8   5        4.00      -36.31     36.31 o 
  -6   8   5        4.84       45.73     29.49 o 
  -5   8   5      395.98      330.16     78.50 o 
  -4   8   5      379.44      352.51     50.31 o 
  -3   8   5        2.34      -23.36     23.36 o 
  -2   8   5      285.56      235.34     39.75 o 
  -1   8   5     3385.87     3230.61    136.55 o 
   0   8   5      125.01      134.53     29.21 o 
   1   8   5      118.98       98.40     26.25 o 
   2   8   5      522.79      552.58     98.28 o 
   3   8   5        3.01       31.62     20.48 o 
   4   8   5      533.53      518.75     67.26 o 
   5   8   5       30.72       54.95     24.37 o 
   6   8   5     3770.46     3787.47    196.56 o 
   7   8   5     1612.49     1729.06    137.42 o 
   8   8   5       52.11       54.50     52.76 o 
   9   8   5       19.20        0.58     51.61 o 
  10   8   5        0.28       17.97     66.68 o 
  11   8   5        5.76      -32.47     72.48 o 
  -8   9   5       89.78       31.15     44.28 o 
  -7   9   5       16.32      -37.33     37.33 o 
  -6   9   5      217.29      244.40     43.00 o 
  -5   9   5      120.99      239.67     39.13 o 
  -4   9   5       76.87      106.71     38.67 o 
  -3   9   5        2.65       50.98     30.12 o 
  -2   9   5       84.49      111.55     34.79 o 
  -1   9   5      106.36      181.63     38.02 o 
   0   9   5        4.98        8.45     23.16 o 
   1   9   5       79.81       30.93     23.33 o 
   2   9   5     2105.15     2124.49     81.36 o 
   3   9   5       68.96      108.29     27.56 o 
   4   9   5       17.10       30.99     23.03 o 
   5   9   5      569.34      452.85     81.18 o 
   6   9   5        2.92       20.87     40.59 o 
   7   9   5      215.50      328.19     82.92 o 
   8   9   5       59.14       32.47     52.76 o 
   9   9   5      141.59      135.68     72.48 o 
  10   9   5      415.43      665.07    120.03 o 
  11   9   5        0.96       19.13     80.02 o 
  -7  10   5       10.46        4.91     46.10 o 
  -6  10   5       47.08       52.32     39.80 o 
  -5  10   5       14.23       29.30     42.30 o 
  -4  10   5       17.14        2.98     36.27 o 
  -3  10   5     1204.85     1368.08    126.40 o 
  -2  10   5      403.58      452.88     56.54 o 
  -1  10   5       71.46       86.09     33.82 o 
   0  10   5      154.55      181.41     38.12 o 
   1  10   5      184.30      161.43     37.84 o 
   2  10   5        2.00       16.08     25.59 o 
   3  10   5      355.78      381.54     43.26 o 
   4  10   5      731.11      862.21     96.25 o 
   5  10   5      902.70      910.34     99.15 o 
   6  10   5      505.71      419.80     86.40 o 
   7  10   5       97.11       63.78     57.40 o 
   8  10   5      109.47      142.06     70.74 o 
   9  10   5        9.68       -7.54     54.50 o 
  10  10   5       65.79      167.57     85.24 o 
  11  10   5       52.25      -13.34     73.64 o 
  -6  11   5       16.87       43.25     38.66 o 
  -5  11   5        0.91      -27.04     27.04 o 
  -4  11   5       20.19      -27.44     36.72 o 
  -3  11   5      210.57      168.29     49.00 o 
  -2  11   5        4.48        2.14     32.50 o 
  -1  11   5      190.23      144.13     61.17 o 
   0  11   5     1549.38     1740.22     89.16 o 
   1  11   5       13.99      -27.74     47.84 o 
   2  11   5       58.83       75.91     32.01 o 
   3  11   5       24.17       -9.86     38.27 o 
   4  11   5       37.77       17.97     37.11 o 
   5  11   5      252.10      298.61     74.80 o 
   6  11   5       17.63      -12.18     46.97 o 
   7  11   5      140.70      197.14     72.48 o 
   8  11   5       75.36       48.71     66.10 o 
   9  11   5       36.91      -55.66     55.66 o 
  10  11   5        9.94       62.62     75.96 o 
  -5  12   5        8.91        4.17     34.69 o 
  -4  12   5       89.13       67.54     48.20 o 
  -3  12   5        7.59      -27.04     36.24 o 
  -2  12   5      117.07       71.96     41.66 o 
  -1  12   5      178.77      196.33     78.86 o 
   0  12   5      157.81      230.28     46.67 o 
   1  12   5        9.28       38.92     31.95 o 
   2  12   5      256.87      132.78     59.72 o 
   3  12   5      850.83      837.86    106.11 o 
   4  12   5       62.92       56.82     56.82 o 
   5  12   5       40.72       42.33     55.66 o 
   6  12   5      106.82      136.26     65.52 o 
   7  12   5       59.54       97.41     65.52 o 
   8  12   5      131.73       48.71     47.55 o 
   9  12   5        6.31      -56.82     56.82 o 
  10  12   5       41.17       75.38     84.08 o 
  -4  13   5       24.23      -13.55     47.54 o 
  -3  13   5        6.66      -35.46     35.46 o 
  -2  13   5      161.58      319.07     65.81 o 
  -1  13   5        5.15      -10.70    102.92 o 
   0  13   5       20.75       29.57     60.30 o 
   1  13   5       83.48      123.50     64.36 o 
   2  13   5       11.03      -31.89     45.81 o 
   3  13   5      172.45      166.99     67.84 o 
   4  13   5       16.58       69.58     64.94 o 
   5  13   5       31.47      -19.71     42.91 o 
   6  13   5        6.75       99.73     64.94 o 
   7  13   5       28.71      -11.02     28.41 o 
   8  13   5       20.50       53.34     63.78 o 
   9  13   5      160.91      287.02    103.79 o 
  -3  14   5        4.56       -5.49     36.69 o 
  -2  14   5       24.76       -4.00     46.68 o 
  -1  14   5       25.16      -19.71     37.69 o 
   0  14   5        0.27      -20.29     56.24 o 
   1  14   5      105.11      130.46     74.22 o 
   2  14   5        7.33      -12.18     43.49 o 
   3  14   5      119.17      121.19     66.68 o 
   4  14   5      187.24       16.82     54.50 o 
   5  14   5        2.79      -32.47     32.47 o 
   6  14   5       99.55      -31.89     31.89 o 
   7  14   5        0.78      -35.95     35.95 o 
   8  14   5        0.11        6.96     64.94 o 
  -1  15   5        3.37      -20.29     41.75 o 
   0  15   5       58.68       25.51     44.07 o 
   1  15   5       75.71      -37.11     38.27 o 
   2  15   5       10.81        9.86     39.43 o 
   3  15   5        3.12       16.24     41.17 o 
   4  15   5        0.04       -2.90     40.01 o 
   5  15   5        2.20      -26.09     40.01 o 
   6  15   5       58.39       10.44     54.50 o 
   2  16   5        9.48       24.35     45.23 o 
   3  16   5        1.41       16.24     43.49 o 
  -4 -12   6        0.52       83.50     63.20 o 
  -3 -12   6        7.26        4.64     61.46 o 
  -2 -12   6      126.91       55.66     70.74 o 
  -1 -12   6       14.78       25.51     65.52 o 
  -6 -11   6      177.77      269.08     69.49 o 
  -5 -11   6       35.54       46.00     46.72 o 
  -4 -11   6       12.43       46.67     53.05 o 
  -3 -11   6        0.85       46.39     53.92 o 
  -2 -11   6       17.50      -45.23     51.61 o 
  -1 -11   6       21.53      -23.19     54.50 o 
   0 -11   6      102.69      104.37     72.48 o 
   1 -11   6       78.51      170.47     75.38 o 
   2 -11   6       29.78       11.60     68.42 o 
  -7 -10   6        2.68      -12.18     45.81 o 
  -6 -10   6       60.88       26.12     43.65 o 
  -5 -10   6      197.12      140.71     48.21 o 
  -4 -10   6      261.71      272.55     58.36 o 
  -3 -10   6       82.34       81.46     40.60 o 
  -2 -10   6        1.64       20.26     37.33 o 
  -1 -10   6       85.29       31.89     64.36 o 
   0 -10   6        9.42       14.50     44.65 o 
   1 -10   6        5.97       -5.80     55.08 o 
   2 -10   6        0.30       74.22     58.56 o 
   4 -10   6      188.51       61.74     36.85 o 
  -8  -9   6       35.03        5.22     50.45 o 
  -7  -9   6        0.90       33.54     34.75 o 
  -6  -9   6        3.90       28.33     43.78 o 
  -5  -9   6       47.26      -24.35     35.50 o 
  -4  -9   6       24.91       -4.89     35.08 o 
  -3  -9   6        1.22        3.43     32.27 o 
  -2  -9   6       36.83       87.75     39.08 o 
  -1  -9   6     1028.34     1164.25    111.91 o 
   0  -9   6      279.56      255.71     75.38 o 
   1  -9   6        4.09        3.48     45.23 o 
   2  -9   6       53.22      118.87     65.52 o 
   4  -9   6       87.10       35.42     42.62 o 
   5  -9   6        3.06       15.93     32.66 o 
  -9  -8   6        9.70        9.28     52.18 o 
  -8  -8   6       94.64        0.58     40.01 o 
  -7  -8   6      106.99      200.62     67.84 o 
  -6  -8   6       40.25       76.96     41.33 o 
  -5  -8   6      375.03      357.18    126.98 o 
  -4  -8   6        4.82        6.60     34.21 o 
  -3  -8   6       13.35       48.43     39.14 o 
  -2  -8   6      387.23      420.23     54.23 o 
  -1  -8   6      101.38      104.48     36.24 o 
   0  -8   6       36.51       34.82     30.90 o 
   1  -8   6      311.23      425.60     84.66 o 
   2  -8   6      318.43      488.80     91.61 o 
   4  -8   6       52.20       55.87     49.34 o 
   5  -8   6      219.66       11.55     38.38 o 
   6  -8   6      112.52       30.73     49.87 o 
  -9  -7   6        1.25      -53.92     53.92 o 
  -8  -7   6       30.01       -6.38     62.04 o 
  -7  -7   6       84.15       83.27     39.58 o 
  -6  -7   6      171.11      179.58     45.08 o 
  -5  -7   6      171.20      161.08     41.72 o 
  -4  -7   6      110.97       65.32     34.67 o 
  -3  -7   6      146.23      176.97     42.62 o 
  -2  -7   6       32.52        6.91     27.44 o 
  -1  -7   6      109.77       97.83     34.21 o 
   0  -7   6       21.51       22.44     26.85 o 
   1  -7   6     1290.86     1316.62     74.46 o 
   2  -7   6      126.44       76.54     51.61 o 
   4  -7   6       12.96       54.25     43.66 o 
   5  -7   6      231.22      345.25     66.80 o 
   6  -7   6       13.38       -2.90     45.81 o 
   7  -7   6       71.79       64.36     48.13 o 
 -10  -6   6       20.89      -20.87     63.78 o 
  -9  -6   6      165.22      265.56     87.55 o 
  -8  -6   6      420.64      437.49     62.73 o 
  -7  -6   6       54.03       53.41     37.89 o 
  -6  -6   6      145.45      112.53     53.63 o 
  -5  -6   6      297.07      293.36     48.17 o 
  -4  -6   6     2507.37     2557.28    103.94 o 
  -3  -6   6        8.11        6.96     26.65 o 
  -2  -6   6       25.80      -15.23     30.15 o 
  -1  -6   6      150.70      159.18     34.50 o 
   0  -6   6      350.58      384.97     47.51 o 
   1  -6   6        1.24       40.01     46.97 o 
   2  -6   6      258.84      350.80     69.58 o 
   3  -6   6      798.90     1069.21    111.33 o 
   4  -6   6      537.18      752.67    150.76 o 
   5  -6   6      126.89      163.93     50.07 o 
   6  -6   6      287.29      299.77     96.83 o 
   7  -6   6        7.66      -35.95     35.95 o 
   8  -6   6      181.99       48.71     48.71 o 
 -10  -5   6      135.03       64.36     74.22 o 
  -9  -5   6       61.36       49.29     63.20 o 
  -8  -5   6        6.52       -9.00     38.85 o 
  -7  -5   6       69.94       67.56     33.76 o 
  -6  -5   6       24.13       16.38     33.29 o 
  -5  -5   6      400.88      433.27     52.92 o 
  -4  -5   6      110.62       84.22     31.33 o 
  -3  -5   6      208.34      175.89     33.93 o 
  -2  -5   6       23.34       29.57     18.51 o 
  -1  -5   6     2643.82     2696.91     76.34 o 
   0  -5   6      467.55      327.61     56.82 o 
   1  -5   6       50.35       -1.74     31.31 o 
   2  -5   6      582.64      537.51     74.80 o 
   3  -5   6      134.17      153.76     66.68 o 
   4  -5   6        1.74       54.16     41.75 o 
   5  -5   6       84.89      104.40     51.90 o 
   6  -5   6      937.40     1452.48    146.70 o 
   7  -5   6      427.64      407.62    106.11 o 
   8  -5   6       64.22       11.02     38.85 o 
 -10  -4   6        5.07        7.54     65.52 o 
  -9  -4   6        9.36      -46.39     52.18 o 
  -8  -4   6       10.06        0.68     29.25 o 
  -7  -4   6      308.47      247.60     68.42 o 
  -6  -4   6      572.43      504.18     56.09 o 
  -5  -4   6      513.57      532.90     53.97 o 
  -4  -4   6        9.50       30.59     25.08 o 
  -3  -4   6      164.18      151.24     23.53 o 
  -2  -4   6     1298.63     1368.88     48.98 o 
  -1  -4   6       66.96       68.97     22.75 o 
   0  -4   6     1892.76     1948.24    109.01 o 
   1  -4   6      384.67      457.49     62.62 o 
   2  -4   6     3575.97     3988.67    179.17 o 
   3  -4   6     1061.81     1087.02    172.79 o 
   4  -4   6      427.40      581.07     88.42 o 
   5  -4   6      547.56      475.46     87.55 o 
   6  -4   6        7.85      -38.85     38.85 o 
   7  -4   6       58.14       77.70     66.68 o 
   8  -4   6       10.12        5.80     57.98 o 
   9  -4   6      435.36      -35.37     35.37 o 
 -11  -3   6       80.16       64.94     85.24 o 
 -10  -3   6       47.13       27.83     66.68 o 
  -9  -3   6       52.64      199.46     71.90 o 
  -8  -3   6       10.13      -26.99     26.99 o 
  -7  -3   6        9.54       23.66     37.11 o 
  -6  -3   6      171.56      147.24     44.07 o 
  -5  -3   6       31.34       64.00     21.10 o 
  -4  -3   6      746.80      644.99     38.49 o 
  -3  -3   6     1322.71     1218.59     44.36 o 
  -2  -3   6      690.41      566.71     36.54 o 
  -1  -3   6     1498.11     1521.55     58.22 o 
   0  -3   6     1606.19     1538.88     86.97 o 
   1  -3   6      198.65      144.96     38.85 o 
   2  -3   6       23.78       42.33     32.47 o 
   3  -3   6      113.91      121.40     31.09 o 
   4  -3   6     1386.28     1531.70     76.92 o 
   5  -3   6      447.74      476.62     85.24 o 
   6  -3   6       53.49        0.58     47.55 o 
   7  -3   6      939.87     1709.35    149.60 o 
   8  -3   6      213.97      100.31     66.68 o 
   9  -3   6        4.08      -34.21     34.21 o 
  10  -3   6        8.87        6.96     46.97 o 
 -11  -2   6        2.31       56.82     75.96 o 
 -10  -2   6       44.92       52.18     67.26 o 
  -9  -2   6       92.46      147.29     47.34 o 
  -8  -2   6       90.84      137.08     40.53 o 
  -7  -2   6      172.19      191.92     40.72 o 
  -6  -2   6        2.21        2.77     18.71 o 
  -5  -2   6        5.52      -14.30     15.76 o 
  -4  -2   6      696.02      677.33     35.79 o 
  -3  -2   6       90.79       81.02     16.84 o 
  -2  -2   6      515.89      437.16     26.37 o 
  -1  -2   6     6143.23     6616.51    143.90 o 
   0  -2   6     3172.86     3086.10     88.38 o 
   1  -2   6      604.20      517.79     52.76 o 
   2  -2   6     1786.83     1870.05     69.11 o 
   3  -2   6     2232.30     2225.98    153.66 o 
   4  -2   6      935.87      816.98     86.97 o 
   5  -2   6        2.24       -5.80     33.05 o 
   6  -2   6       75.09       61.46     51.61 o 
   7  -2   6      648.03      586.21    101.47 o 
   8  -2   6      118.94      271.36     80.60 o 
   9  -2   6        5.80      -25.51     57.40 o 
  10  -2   6      251.73      -17.39     45.23 o 
 -11  -1   6       22.16       44.07     71.90 o 
 -10  -1   6        0.38      -21.45     62.62 o 
  -9  -1   6        8.14      -20.42     44.07 o 
  -8  -1   6      390.26      379.65     55.13 o 
  -7  -1   6       97.28      108.29     29.28 o 
  -6  -1   6       18.23        9.78     22.98 o 
  -5  -1   6      499.97      419.98     33.85 o 
  -4  -1   6      812.11      761.53     35.73 o 
  -3  -1   6     2948.49     2764.69     64.79 o 
  -2  -1   6      614.24      424.66     33.34 o 
  -1  -1   6      762.11      618.72     31.46 o 
   0  -1   6      430.99      463.22     44.07 o 
   1  -1   6      226.08      253.60     24.92 o 
   2  -1   6       61.93       49.29     18.86 o 
   3  -1   6     3063.10     3327.08    150.18 o 
   4  -1   6      594.82      548.52     68.42 o 
   5  -1   6     2594.39     2427.18    143.22 o 
   6  -1   6     2560.52     3093.41    174.53 o 
   7  -1   6       75.00      121.76     62.62 o 
   8  -1   6        2.70      -38.27     50.45 o 
   9  -1   6       12.46      -28.41     66.10 o 
  10  -1   6        4.82      -15.66     46.97 o 
 -10   0   6       99.14      175.69     77.12 o 
  -9   0   6        1.41       14.41     35.66 o 
  -8   0   6       71.71      121.34     32.88 o 
  -7   0   6     1028.11     1197.66    144.94 o 
  -6   0   6      271.88      236.83     31.76 o 
  -5   0   6      807.21      700.31     46.98 o 
  -4   0   6     2071.74     2170.09     59.61 o 
  -3   0   6      884.13      913.26     34.43 o 
  -2   0   6      350.56      230.19     27.83 o 
  -1   0   6     5933.10     5683.32    116.22 o 
   0   0   6     4970.77     4893.64     82.61 o 
   1   0   6     5543.54     5448.04    125.81 o 
   2   0   6     2087.18     1867.64     93.35 o 
   3   0   6       98.37      131.04     34.79 o 
   4   0   6      174.50      193.08     46.39 o 
   5   0   6       79.47       66.68     39.43 o 
   6   0   6      263.13      350.80     74.80 o 
   7   0   6     1123.97     1266.35    123.50 o 
   8   0   6      684.56      888.88    127.56 o 
   9   0   6      604.92      656.37    120.61 o 
  10   0   6      221.26       -1.16     31.89 o 
  11   0   6       74.99       16.82     47.55 o 
  -9   1   6       28.86        4.26     35.03 o 
  -8   1   6       10.95       32.95     29.46 o 
  -7   1   6      389.89      407.96     43.81 o 
  -6   1   6      101.52      141.36     28.44 o 
  -5   1   6        6.19        9.36     17.42 o 
  -4   1   6     2308.70     2142.47     60.21 o 
  -3   1   6     3436.67     3218.24     70.42 o 
  -2   1   6        3.47       -2.30     11.02 o 
  -1   1   6       64.22       88.13     27.25 o 
   0   1   6       86.36      134.96     13.58 o 
   1   1   6      230.26      159.52     19.95 o 
   2   1   6      280.92      234.25     35.37 o 
   3   1   6     2490.77     2034.63    104.37 o 
   4   1   6     6857.24     7193.99    254.55 o 
   5   1   6      485.60      640.72     74.80 o 
   6   1   6      245.57      304.99     67.84 o 
   7   1   6      106.10      125.24     59.72 o 
   8   1   6       30.07      -23.19     51.61 o 
   9   1   6       38.01      109.01     67.26 o 
  10   1   6       65.47      -51.03     51.03 o 
  11   1   6      117.19       -2.90     43.49 o 
 -10   2   6       61.14       75.96     84.08 o 
  -9   2   6       70.86       83.65    119.16 o 
  -8   2   6        8.46      -12.57     28.16 o 
  -7   2   6      253.83      318.70     40.58 o 
  -6   2   6       40.91       48.39     24.40 o 
  -5   2   6       31.31       29.27     19.97 o 
  -4   2   6       11.78      -12.84     14.05 o 
  -3   2   6      795.29      677.91     31.47 o 
  -2   2   6     3354.82     3027.09    151.05 o 
  -1   2   6     6587.52     6164.78    193.08 o 
   0   2   6     1745.61     1458.03    130.17 o 
   1   2   6       79.89       84.19     15.18 o 
   2   2   6      327.57      298.11     80.60 o 
   3   2   6      550.38      535.19     59.14 o 
   4   2   6      160.87      135.10     39.43 o 
   5   2   6      202.23      160.61     45.23 o 
   6   2   6      865.45      854.67     91.61 o 
   7   2   6     3777.20     4854.36    233.09 o 
   8   2   6       54.16       79.44     63.20 o 
   9   2   6       10.41       16.24     55.66 o 
  10   2   6      155.87      130.46     79.44 o 
  11   2   6      188.22      -18.55     40.01 o 
 -10   3   6        0.12        9.86     78.86 o 
  -9   3   6       10.62      -38.79     38.79 o 
  -8   3   6      145.34      234.47     56.35 o 
  -7   3   6       24.32       18.48     29.05 o 
  -6   3   6     1873.35     1860.48     68.90 o 
  -5   3   6     1775.04     1783.73    119.55 o 
  -4   3   6      646.04      594.82     34.03 o 
  -3   3   6     1478.02     1547.53     49.10 o 
  -2   3   6      317.81      215.35     19.90 o 
  -1   3   6      596.16      538.30     31.02 o 
   0   3   6      686.03      626.96     66.97 o 
   1   3   6     3533.67     2858.41     74.21 o 
   2   3   6     3412.96     3125.80     85.04 o 
   3   3   6     2537.24     2169.86     74.76 o 
   4   3   6        5.96       17.97     25.51 o 
   5   3   6     4073.45     3741.66    171.63 o 
   6   3   6      642.31      692.32     82.92 o 
   7   3   6      615.23      557.22     92.77 o 
   8   3   6       66.37      -19.71     46.97 o 
   9   3   6      153.93      203.52     74.22 o 
  10   3   6      373.11      346.16     93.35 o 
  11   3   6        1.20      -41.17     41.17 o 
 -10   4   6       96.24      152.50     93.35 o 
  -9   4   6       18.93       94.65     50.28 o 
  -8   4   6       38.76      -19.46     40.12 o 
  -7   4   6       20.25       49.81     33.22 o 
  -6   4   6      194.76      175.94     33.06 o 
  -5   4   6      228.18      209.18     28.94 o 
  -4   4   6        9.74      -10.98     15.79 o 
  -3   4   6     2131.01     1789.73     44.25 o 
  -2   4   6      236.21      206.67     25.89 o 
  -1   4   6       26.64       10.98     13.07 o 
   0   4   6      112.77       95.02     17.67 o 
   1   4   6     3395.33     2822.41     90.45 o 
   2   4   6      190.34      167.71     23.33 o 
   3   4   6      476.43      544.02     36.69 o 
   4   4   6     6287.09     6251.95    155.68 o 
   5   4   6      938.15      762.48     77.70 o 
   6   4   6        4.25       -6.96     32.47 o 
   7   4   6      126.06       68.42     51.61 o 
   8   4   6      974.94     1171.26    124.66 o 
   9   4   6      840.85      794.37    114.23 o 
  10   4   6       88.01      241.79     91.61 o 
  11   4   6        0.31      -37.11     37.11 o 
 -10   5   6        0.43      -38.27     95.67 o 
  -9   5   6        3.82      -18.24     38.71 o 
  -8   5   6       94.35      121.88     55.66 o 
  -7   5   6      320.54      398.52     60.45 o 
  -6   5   6      321.31      322.77     53.86 o 
  -5   5   6      121.82       88.29     35.64 o 
  -4   5   6     2185.59     2134.26     53.81 o 
  -3   5   6      181.56      128.36     22.82 o 
  -2   5   6       81.11       50.98     24.93 o 
  -1   5   6     3102.73     3353.68    163.22 o 
   0   5   6     1736.23     1419.69     54.83 o 
   1   5   6     1077.61      959.07     44.69 o 
   2   5   6      181.50      158.00     44.65 o 
   3   5   6      386.97      250.70     29.85 o 
   4   5   6     3998.71     4030.65    111.77 o 
   5   5   6      567.69      582.96     45.42 o 
   6   5   6       53.02       52.77     25.82 o 
   7   5   6       64.21       93.35     48.13 o 
   8   5   6      452.12      445.89     95.67 o 
   9   5   6        1.92       -2.90     53.92 o 
  10   5   6      189.05      192.50     85.24 o 
  11   5   6      237.57      -28.41     44.07 o 
  -9   6   6       22.26       45.01     41.07 o 
  -8   6   6       10.16        1.92     40.84 o 
  -7   6   6       12.85        7.35     61.17 o 
  -6   6   6       23.10       17.40     64.94 o 
  -5   6   6        6.19       14.56     22.92 o 
  -4   6   6      771.29      777.25     81.66 o 
  -3   6   6        5.11       29.43     25.18 o 
  -2   6   6     1285.70     1091.76     55.74 o 
  -1   6   6     2187.64     2167.21     76.51 o 
   0   6   6      463.89      332.04     32.36 o 
   1   6   6      116.35       72.69     20.45 o 
   2   6   6     1218.48     1186.41     52.95 o 
   3   6   6      272.89      188.62     27.56 o 
   4   6   6       27.44       18.96     18.65 o 
   5   6   6      662.31      665.51     47.37 o 
   6   6   6      717.36      764.47     54.46 o 
   7   6   6     1463.61     1759.23     84.17 o 
   8   6   6        4.29      -13.86     29.14 o 
   9   6   6       34.65        0.00     55.08 o 
  10   6   6        0.10      107.85     69.58 o 
  11   6   6        0.07       13.92     51.61 o 
  -9   7   6      255.46      191.05    151.92 o 
  -8   7   6        2.42      -35.48     35.48 o 
  -7   7   6       18.03      -20.58     44.94 o 
  -6   7   6      825.22      996.57    133.07 o 
  -5   7   6      560.20      610.62     48.75 o 
  -4   7   6       20.52       25.39     35.97 o 
  -3   7   6        0.25       28.69     23.48 o 
  -2   7   6      564.40      503.52     60.01 o 
  -1   7   6       69.31       40.21     22.69 o 
   0   7   6        0.58       12.58     17.12 o 
   1   7   6     1736.56     1544.08     63.82 o 
   2   7   6     5066.66     5293.97    133.22 o 
   3   7   6      514.48      494.02     39.70 o 
   4   7   6       70.99       62.51     22.71 o 
   5   7   6        1.01       31.25     20.97 o 
   6   7   6       44.57       43.06     26.23 o 
   7   7   6       99.19       69.61     32.77 o 
   8   7   6      441.82      649.99    106.11 o 
   9   7   6      547.00      738.13    122.34 o 
  10   7   6      142.51      117.71     73.64 o 
  11   7   6        0.36        6.38     38.27 o 
  -8   8   6        4.11        0.16     37.81 o 
  -7   8   6       13.17       20.30     62.91 o 
  -6   8   6       39.45      -11.54     27.76 o 
  -5   8   6       11.73       11.93     30.67 o 
  -4   8   6       84.29       92.13     34.41 o 
  -3   8   6     2044.51     2231.14     96.76 o 
  -2   8   6       55.28       87.37     30.20 o 
  -1   8   6        7.79       -5.05     20.46 o 
   0   8   6      198.34      208.04     33.55 o 
   1   8   6       60.75       58.49     23.55 o 
   2   8   6       65.76       92.09     25.33 o 
   3   8   6       54.97       29.57     31.89 o 
   4   8   6      252.70      297.72     37.09 o 
   5   8   6     2423.29     2687.47     92.14 o 
   6   8   6      149.79      337.46     71.90 o 
   7   8   6       11.76      -16.24     44.65 o 
   8   8   6       67.15       89.29     61.46 o 
   9   8   6      152.93      195.40     73.64 o 
  10   8   6      211.30      -16.24     48.71 o 
  11   8   6      141.41      -37.69     37.69 o 
  -8   9   6      131.75      152.61    212.51 o 
  -7   9   6       27.06        3.99     87.84 o 
  -6   9   6       67.78       52.93     31.62 o 
  -5   9   6      105.27      112.34     63.92 o 
  -4   9   6       10.23       -6.97     48.42 o 
  -3   9   6      118.20      163.33     40.26 o 
  -2   9   6       13.39        0.17     31.89 o 
  -1   9   6      288.65      222.06     39.90 o 
   0   9   6     1599.59     1706.71     77.81 o 
   1   9   6      219.49      141.26     32.47 o 
   2   9   6       75.21       82.06     27.32 o 
   3   9   6      861.91      861.57     52.80 o 
   4   9   6      345.27      317.46     39.51 o 
   5   9   6       20.77       44.07     40.59 o 
   6   9   6      302.26      299.77     75.96 o 
   7   9   6      608.15      802.49    103.21 o 
   8   9   6      304.36      346.74     83.50 o 
   9   9   6        0.33       60.30     63.78 o 
  10   9   6       43.56       -5.22     29.57 o 
  11   9   6       37.40       28.99     70.74 o 
  -7  10   6        4.67        6.02     40.01 o 
  -6  10   6       33.71       -6.74     31.98 o 
  -5  10   6      299.40      333.81     46.57 o 
  -4  10   6        3.59       26.79     36.65 o 
  -3  10   6      149.81      118.25     39.71 o 
  -2  10   6       26.39       49.68     40.88 o 
  -1  10   6       49.60       45.33     29.88 o 
   0  10   6      198.02      217.56     39.33 o 
   1  10   6        9.82       12.32     27.83 o 
   2  10   6      489.58      483.11     50.77 o 
   3  10   6      468.79      528.93     48.83 o 
   4  10   6      433.27      302.67     67.84 o 
   5  10   6     1098.62     1027.46    107.27 o 
   6  10   6      316.80      263.82     73.06 o 
   7  10   6       23.47      -11.60     49.29 o 
   8  10   6       42.15      -42.33     51.61 o 
   9  10   6       30.74       79.44     64.36 o 
  10  10   6       51.29        5.80     45.81 o 
  11  10   6        9.20      -67.26     67.26 o 
  -6  11   6       36.65       39.43     51.80 o 
  -5  11   6       28.80       35.34     33.40 o 
  -4  11   6       17.37       96.85     44.37 o 
  -3  11   6       12.75       36.11     38.74 o 
  -2  11   6      787.62     1111.90    199.46 o 
  -1  11   6      357.70      339.45     50.11 o 
   0  11   6     1278.26     1276.22     77.28 o 
   1  11   6      159.88      209.58     41.90 o 
   2  11   6       62.00       75.22     32.20 o 
   3  11   6     1261.91     1396.82    122.34 o 
   4  11   6        1.74      -19.13     40.01 o 
   5  11   6      239.57      328.77     77.70 o 
   6  11   6       18.04       64.94     53.92 o 
   7  11   6        2.23       14.50     53.34 o 
   8  11   6      257.93      242.95     85.82 o 
   9  11   6      120.50      -11.02     27.25 o 
  10  11   6       22.43      -37.11     46.39 o 
  -6  12   6       87.52      123.50     78.28 o 
  -5  12   6       34.93      -23.86     36.06 o 
  -4  12   6       89.57      169.53     53.19 o 
  -3  12   6      221.87      348.35     61.46 o 
  -2  12   6       70.03       92.13     42.18 o 
  -1  12   6       29.17       -9.97     43.49 o 
   0  12   6       10.85      -23.37     26.64 o 
   1  12   6       14.78       10.08     32.77 o 
   2  12   6      629.38      520.11     95.09 o 
   3  12   6        8.23       28.99     44.65 o 
   4  12   6      349.50      462.71     98.57 o 
   5  12   6      289.89      327.03     85.82 o 
   6  12   6       25.07      133.94     70.16 o 
   7  12   6       30.84      -50.45     50.45 o 
   8  12   6       17.65       18.55     46.97 o 
   9  12   6        6.37        5.22     43.49 o 
  10  12   6       38.11       27.25     48.13 o 
  -4  13   6       70.94       73.17     51.21 o 
  -3  13   6       54.87       53.10     51.95 o 
  -2  13   6       93.58       94.41     46.77 o 
  -1  13   6      334.63      287.84     56.24 o 
   0  13   6       80.66       71.88     38.84 o 
   1  13   6        8.68       24.93     51.03 o 
   2  13   6        7.53       -2.90     46.97 o 
   3  13   6       38.24       92.19     61.46 o 
   4  13   6        9.18        1.16     54.50 o 
   5  13   6        3.31       -4.06     56.24 o 
   6  13   6      292.77      336.88     88.71 o 
   7  13   6       92.68      -20.29     41.17 o 
   8  13   6       26.26       -5.22     38.85 o 
   9  13   6        6.83       25.51     41.17 o 
  -3  14   6        8.85       38.73     55.63 o 
  -2  14   6       58.13       29.13     38.59 o 
  -1  14   6       55.45      -25.51     55.08 o 
   0  14   6       43.85      -56.82     56.82 o 
   1  14   6       65.83      152.50     74.80 o 
   2  14   6      251.76      373.99     99.15 o 
   3  14   6      112.65      104.95     71.90 o 
   4  14   6        8.82      -48.71     48.71 o 
   5  14   6        0.08       -4.06     49.29 o 
   6  14   6        1.81       23.19     33.63 o 
   7  14   6       36.65      -13.34     41.17 o 
   8  14   6       69.17       67.84     46.39 o 
  -1  15   6        9.94       41.75     45.23 o 
   0  15   6       23.06       74.22     54.50 o 
   1  15   6        7.72       31.89     40.59 o 
   2  15   6       10.85       48.13     38.85 o 
   3  15   6        0.24        4.64     37.69 o 
   4  15   6       57.61       18.55     38.27 o 
   5  15   6       23.08      -24.93     38.85 o 
   6  15   6       28.17      -37.11     37.11 o 
   7  15   6        9.00       20.29     44.65 o 
   1  16   6        4.68       40.01     48.71 o 
   2  16   6       31.79       99.15     41.75 o 
   3  16   6       64.75       78.28     51.03 o 
   4  16   6       22.03        5.22     40.59 o 
  -5 -11   7        3.26      166.99     99.73 o 
  -4 -11   7        0.80       12.89     64.07 o 
  -3 -11   7       50.08       64.36     64.94 o 
  -2 -11   7       54.11       64.36     69.58 o 
  -1 -11   7        8.60      -10.44     59.72 o 
   0 -11   7       31.56       82.34     69.58 o 
   1 -11   7       22.73       37.69     70.74 o 
  -6 -10   7       17.50      -63.78     75.96 o 
  -5 -10   7        9.62       51.61     76.54 o 
  -4 -10   7        3.02       -5.04     38.24 o 
  -3 -10   7        3.44       26.68     37.65 o 
  -2 -10   7       42.23       52.69     72.19 o 
  -1 -10   7       48.93      -42.33     42.33 o 
   0 -10   7       16.49      -53.34     53.34 o 
   1 -10   7      147.03       88.71     60.88 o 
   2 -10   7      155.73      291.66     86.97 o 
   3 -10   7       14.39       19.04    105.53 o 
  -8  -9   7        6.79        0.00     51.03 o 
  -7  -9   7      119.57        4.64     55.08 o 
  -6  -9   7        1.94      -17.97     52.76 o 
  -5  -9   7      125.92      102.12     98.86 o 
  -4  -9   7       66.58      103.96     43.63 o 
  -3  -9   7       92.11       65.77     42.42 o 
  -2  -9   7       33.47       28.86     38.42 o 
  -1  -9   7        2.18       36.54     36.32 o 
   0  -9   7      110.60      314.27     82.34 o 
   1  -9   7      117.49       41.75     49.87 o 
   2  -9   7        7.89       60.30     59.14 o 
   3  -9   7       11.42       31.26     58.11 o 
   4  -9   7       85.04      185.62     69.26 o 
  -8  -8   7        0.72       15.66     49.29 o 
  -7  -8   7       14.86      -12.18     46.39 o 
  -6  -8   7       65.01       44.07     71.90 o 
  -5  -8   7       17.40      -25.62     32.13 o 
  -4  -8   7      165.32      164.39     44.66 o 
  -3  -8   7      307.50      322.92     77.41 o 
  -2  -8   7       18.16       -0.29     39.14 o 
  -1  -8   7        1.24      -25.90     25.90 o 
   0  -8   7      311.21      317.67     52.26 o 
   1  -8   7       18.41       95.09     60.88 o 
   2  -8   7       57.84      104.37     61.46 o 
   3  -8   7      323.21      432.41     72.10 o 
   4  -8   7      174.95      275.99     64.12 o 
   5  -8   7        4.72       -5.85     47.03 o 
   6  -8   7        3.88      -20.87     33.63 o 
  -9  -7   7        6.43       55.08     71.32 o 
  -8  -7   7      173.24      -19.13     35.37 o 
  -7  -7   7       38.78       47.55     67.84 o 
  -6  -7   7       15.76        2.90     62.62 o 
  -5  -7   7      105.68      177.81     46.29 o 
  -4  -7   7       45.53       75.57     43.78 o 
  -3  -7   7       46.46        9.70     49.87 o 
  -2  -7   7     1798.45     1939.99     91.30 o 
  -1  -7   7      107.95      148.04     37.43 o 
   0  -7   7       11.42       -9.81     25.95 o 
   1  -7   7        1.50       17.89     29.31 o 
   2  -7   7       43.57      -34.79     34.79 o 
   3  -7   7       48.06       10.64     45.81 o 
   4  -7   7       15.92       34.10     44.60 o 
   5  -7   7      146.06      259.94     62.66 o 
   6  -7   7      190.66       -6.96     39.43 o 
   7  -7   7       36.29      -40.01     40.01 o 
  -9  -6   7       28.78       34.21     60.88 o 
  -8  -6   7       15.02       14.50     56.24 o 
  -7  -6   7      300.17      310.21     89.87 o 
  -6  -6   7      187.30      143.92     42.15 o 
  -5  -6   7      129.68      117.82     40.90 o 
  -4  -6   7        5.14      -12.06     30.15 o 
  -3  -6   7        0.31       -8.07     25.90 o 
  -2  -6   7        0.02      -20.54     28.41 o 
  -1  -6   7       87.31       45.40     25.12 o 
   0  -6   7       27.08       26.14     27.90 o 
   1  -6   7     1800.03     2296.72    143.22 o 
   2  -6   7       84.16      112.49     51.61 o 
   3  -6   7       39.59       41.69     36.48 o 
   4  -6   7      202.44      262.65     58.01 o 
   5  -6   7       14.14      -26.90     42.21 o 
   6  -6   7        5.11      -15.08     69.00 o 
   7  -6   7        3.36      -40.01     40.01 o 
 -10  -5   7      133.92      115.39     81.76 o 
  -9  -5   7        0.73      -25.51     59.14 o 
  -8  -5   7        1.47      -49.29     49.29 o 
  -7  -5   7        0.23      -44.07     44.07 o 
  -6  -5   7       44.79       32.56     31.41 o 
  -5  -5   7      262.34      260.47     47.06 o 
  -4  -5   7       44.98       43.70     31.04 o 
  -3  -5   7      289.95      331.89     45.19 o 
  -2  -5   7     1339.14     1322.18    257.45 o 
  -1  -5   7        2.72        9.40     22.17 o 
   0  -5   7      255.24      198.88     52.18 o 
   1  -5   7        7.05      -29.57     29.57 o 
   2  -5   7      127.09      194.24     56.82 o 
   3  -5   7      736.68      843.01     67.85 o 
   4  -5   7     1214.82     1370.34    140.61 o 
   5  -5   7       92.43      172.21     71.90 o 
   6  -5   7       99.37       51.61     70.16 o 
   7  -5   7      124.44       16.24     63.78 o 
   8  -5   7       18.73       26.67     43.49 o 
 -10  -4   7       36.56      104.95     85.24 o 
  -9  -4   7       19.23      -48.71     55.08 o 
  -8  -4   7      105.61        7.54     51.03 o 
  -7  -4   7      486.52      436.03     86.40 o 
  -6  -4   7      114.79      127.51     35.74 o 
  -5  -4   7      601.66      526.86    129.30 o 
  -4  -4   7       48.48       21.61     27.32 o 
  -3  -4   7      237.72      236.60     27.96 o 
  -2  -4   7      728.84      786.09     40.79 o 
  -1  -4   7       88.79       73.35     26.24 o 
   0  -4   7      847.44      816.40     77.12 o 
   1  -4   7       21.79       76.54     38.27 o 
   3  -4   7      563.69      507.55     55.33 o 
   4  -4   7       41.61       21.03     32.18 o 
   5  -4   7        0.14      -15.08     46.97 o 
   6  -4   7      124.22      149.02     71.90 o 
   7  -4   7      125.62      295.71     90.45 o 
   8  -4   7      193.30      -12.18     38.27 o 
   9  -4   7       36.37      -27.25     41.17 o 
 -10  -3   7       51.75       15.08     76.54 o 
  -9  -3   7       21.75      117.13     66.10 o 
  -8  -3   7        3.41       90.45     56.82 o 
  -7  -3   7      739.17      709.72     62.41 o 
  -6  -3   7      333.65      285.63     55.66 o 
  -5  -3   7      500.51      508.98     62.04 o 
  -4  -3   7      117.37      112.53     21.64 o 
  -3  -3   7      254.53      231.14     26.10 o 
  -2  -3   7     1252.07     1090.38     44.43 o 
  -1  -3   7     1318.70     1284.69     57.36 o 
   0  -3   7      186.76      204.98     31.50 o 
   1  -3   7     1391.49     1353.91     91.61 o 
   2  -3   7      549.66      623.14     70.74 o 
   3  -3   7      112.11       85.85     31.89 o 
   4  -3   7       76.91       57.98     41.75 o 
   5  -3   7      966.46     1166.04    115.39 o 
   6  -3   7      640.37      798.43    108.43 o 
   7  -3   7        1.09      -39.43     52.18 o 
   8  -3   7       82.01       91.61     67.84 o 
   9  -3   7      111.06       10.44     41.75 o 
 -10  -2   7       58.45       44.07     69.00 o 
  -9  -2   7      279.88      323.55     87.55 o 
  -8  -2   7        8.10      -44.65     44.65 o 
  -7  -2   7      545.25      559.12     56.77 o 
  -6  -2   7      485.28      468.74     39.58 o 
  -5  -2   7      346.52      342.98     31.67 o 
  -4  -2   7      105.47      117.42     21.27 o 
  -3  -2   7      562.06      526.82     54.74 o 
  -2  -2   7        7.95       10.14     14.91 o 
  -1  -2   7      134.32      147.00     24.94 o 
   0  -2   7      111.94      139.26     49.00 o 
   2  -2   7     1076.68     1084.02     60.30 o 
   3  -2   7        6.55        2.46     21.45 o 
   4  -2   7       69.37       53.34     41.75 o 
   5  -2   7       52.26       84.66     46.97 o 
   6  -2   7      121.79      186.13     62.04 o 
   7  -2   7      123.70       93.35     60.30 o 
   8  -2   7      681.44      724.79    125.82 o 
   9  -2   7      301.92      -12.18     33.63 o 
  10  -2   7        2.64      -43.49     46.39 o 
 -10  -1   7      107.15       83.50     69.58 o 
  -9  -1   7       38.81      -40.01     51.03 o 
  -8  -1   7       99.82       78.86     56.24 o 
  -7  -1   7       68.78       47.91     26.29 o 
  -6  -1   7       12.43       20.44     21.50 o 
  -5  -1   7      744.63      601.31     37.21 o 
  -4  -1   7     1548.56     1469.72     73.29 o 
  -3  -1   7      917.67      731.13     38.96 o 
  -2  -1   7      532.11      572.82     38.85 o 
  -1  -1   7        0.56       11.77     13.12 o 
   0  -1   7      173.38      214.70     25.47 o 
   1  -1   7     2759.90     2873.17     67.46 o 
   2  -1   7      331.77      314.27     48.13 o 
   3  -1   7     2286.08     2428.92    128.14 o 
   4  -1   7     2172.82     1958.10    122.34 o 
   5  -1   7      198.03      127.56     51.03 o 
   6  -1   7      402.32      299.77     71.32 o 
   7  -1   7      318.60      311.95     84.08 o 
   8  -1   7      100.28      122.92     69.58 o 
   9  -1   7        0.58      -35.37     67.84 o 
  10  -1   7      138.80      -23.19     45.23 o 
 -10   0   7        3.61      -57.40     57.40 o 
  -9   0   7      186.07      296.29     77.12 o 
  -8   0   7       62.73       54.67     37.29 o 
  -7   0   7      381.82      368.60     45.14 o 
  -6   0   7       11.30      -12.06     20.38 o 
  -5   0   7      140.20      130.49     26.10 o 
  -4   0   7      340.17      327.27     26.87 o 
  -3   0   7        1.13       -0.34     11.98 o 
  -2   0   7     4886.71     4528.76    100.31 o 
  -1   0   7     3300.81     2989.08     72.19 o 
   0   0   7      306.74      217.31     22.74 o 
   1   0   7       61.71       23.73     15.88 o 
   2   0   7      845.15      742.77     60.30 o 
   3   0   7      753.95      710.30     66.10 o 
   4   0   7      502.40      582.15     67.26 o 
   5   0   7       39.06        5.22     30.73 o 
   6   0   7     1621.89     1800.38    135.10 o 
   7   0   7     1148.90     1532.50    135.68 o 
   8   0   7        3.29       20.29     62.62 o 
   9   0   7      119.69       67.84     70.74 o 
  10   0   7      122.03       19.71     47.55 o 
  -9   1   7       11.44       45.35     42.84 o 
  -8   1   7       61.04       74.48     49.87 o 
  -7   1   7      221.90      215.96     36.79 o 
  -6   1   7      820.30      937.74     50.06 o 
  -5   1   7      319.92      356.38     33.02 o 
  -4   1   7       17.89        0.85     14.40 o 
  -3   1   7     1047.05      999.32     36.09 o 
  -2   1   7      170.38       91.61     32.47 o 
  -1   1   7        4.98       33.63     24.93 o 
   0   1   7      166.18      196.22     35.95 o 
   1   1   7     6727.79     6483.75    142.99 o 
   2   1   7     5803.46     5937.23    142.61 o 
   3   1   7       14.86       30.73     25.51 o 
   4   1   7      227.67      241.79     48.71 o 
   5   1   7     1467.49     1411.31    106.69 o 
   6   1   7      578.82      507.35     86.40 o 
   7   1   7      277.38      477.20     93.35 o 
   8   1   7        1.78       11.02     56.82 o 
   9   1   7      720.24      876.71    122.92 o 
  10   1   7      214.92      -24.35     33.05 o 
  11   1   7        9.86      -16.24     45.81 o 
 -10   2   7       97.32      128.72     93.93 o 
  -9   2   7       15.61       57.40     67.26 o 
  -8   2   7        5.53        3.03     28.86 o 
  -7   2   7        0.53      -10.76     26.44 o 
  -6   2   7      351.33      353.62     38.68 o 
  -5   2   7       25.76       46.57     20.44 o 
  -4   2   7      166.82      142.89     22.86 o 
  -3   2   7     1278.64     1226.89     42.11 o 
  -2   2   7     8220.49     8565.87    259.77 o 
  -1   2   7        2.55       21.45     25.51 o 
   0   2   7     4396.98     4529.07    160.61 o 
   1   2   7     2602.55     2505.37     69.91 o 
   2   2   7        8.80       42.62     18.23 o 
   3   2   7      145.35      115.31     25.21 o 
   4   2   7      552.37      587.95     64.94 o 
   5   2   7     2460.21     2529.23    140.90 o 
   6   2   7       58.17      121.19     52.18 o 
   7   2   7       26.71        1.16     44.07 o 
   8   2   7      454.57      795.53    110.17 o 
   9   2   7      178.53      107.27     70.16 o 
  10   2   7        9.95      -33.63     56.82 o 
  11   2   7        0.30        3.48     44.65 o 
 -10   3   7       44.27       98.57     85.24 o 
  -9   3   7       50.42       37.11     69.00 o 
  -8   3   7       72.73      100.56     44.83 o 
  -7   3   7     1355.13     1591.52     71.77 o 
  -6   3   7      213.72      235.03     35.06 o 
  -5   3   7     1834.62     1675.47     60.66 o 
  -4   3   7       48.61       71.59     19.77 o 
  -3   3   7       81.88       75.08     22.89 o 
  -2   3   7        8.28       26.94     14.89 o 
  -1   3   7       50.91       15.71      9.84 o 
   0   3   7      120.55       39.53     21.74 o 
   1   3   7     1157.48      987.85     40.81 o 
   2   3   7      241.22      303.86     32.09 o 
   3   3   7     7142.35     7718.94    176.30 o 
   4   3   7     5283.03     5762.97    333.98 o 
   5   3   7      102.12       59.72     35.37 o 
   6   3   7      302.33      296.29     64.94 o 
   7   3   7      523.97      684.78     94.51 o 
   8   3   7       59.12      113.07     62.04 o 
   9   3   7       31.08       23.19     61.46 o 
  10   3   7      324.11       52.18     70.16 o 
  11   3   7      215.87      -27.25     42.33 o 
 -10   4   7       25.49      126.40     99.15 o 
  -9   4   7      174.30      198.88     95.67 o 
  -8   4   7       12.78       36.64     41.69 o 
  -7   4   7       28.13      -28.65     33.40 o 
  -6   4   7      764.34      783.50     50.67 o 
  -5   4   7      281.26      332.98     34.27 o 
  -4   4   7       75.98       71.36     19.54 o 
  -3   4   7      212.69      201.79     19.15 o 
  -2   4   7     1454.85     1320.86     85.24 o 
  -1   4   7     6176.61     5704.38    128.54 o 
   0   4   7      216.24      274.14     26.48 o 
   1   4   7       87.47      130.47     20.69 o 
   2   4   7     1096.34      850.38     43.00 o 
   3   4   7     1900.63     1910.82     69.90 o 
   4   4   7      136.43      145.56     66.10 o 
   5   4   7     1393.53     1624.46     76.25 o 
   6   4   7     1065.25     1329.56    110.17 o 
   7   4   7      788.47      897.58    103.21 o 
   8   4   7       35.00       71.32     53.92 o 
   9   4   7       61.22      139.74     73.06 o 
  10   4   7       10.48      -31.89     64.36 o 
  11   4   7        4.80        6.96     48.71 o 
 -10   5   7        3.95       31.89    104.95 o 
  -9   5   7        2.34       20.87     77.12 o 
  -8   5   7       14.79       28.58     53.92 o 
  -7   5   7        2.95       -5.85     53.63 o 
  -6   5   7      229.48      274.96     49.40 o 
  -5   5   7       25.44       -3.28     20.81 o 
  -4   5   7       67.97       90.27     18.50 o 
  -3   5   7      107.71      109.99     17.43 o 
  -2   5   7      371.23      278.91     31.95 o 
  -1   5   7       69.58       50.56     18.33 o 
   0   5   7       25.04       10.36     13.79 o 
   1   5   7     1795.19     2037.99    133.65 o 
   2   5   7    12516.57    12773.21    560.41 o 
   3   5   7       50.96       46.68     19.27 o 
   4   5   7      642.19      637.40     44.48 o 
   5   5   7        8.84       21.17     21.86 o 
   6   5   7      293.17      318.06     44.49 o 
   7   5   7      180.74      185.55     60.88 o 
   8   5   7      484.48      728.27     99.15 o 
   9   5   7      332.49      533.45    106.69 o 
  10   5   7      185.55      143.80     81.76 o 
  11   5   7       21.55      -34.79     38.27 o 
  -9   6   7       75.70      -46.39     46.39 o 
  -8   6   7        0.75       28.10     43.18 o 
  -7   6   7      290.97      309.55     56.09 o 
  -6   6   7      200.87      179.96     45.69 o 
  -5   6   7      139.91       93.99     50.45 o 
  -4   6   7     2391.56     2257.30     72.04 o 
  -3   6   7     1911.68     1944.88     57.28 o 
  -2   6   7     1009.02      934.92     68.71 o 
  -1   6   7     2078.24     2014.48     74.04 o 
   0   6   7      340.46      336.61     34.08 o 
   1   6   7     2848.66     2577.12     82.19 o 
   2   6   7      190.51      172.00     32.18 o 
   3   6   7     1534.13     1461.51     62.85 o 
   4   6   7      847.49      822.06     49.84 o 
   5   6   7     2137.75     2197.63     85.61 o 
   6   6   7       95.60      135.45     33.09 o 
   7   6   7      256.42      238.94     43.98 o 
   8   6   7      402.91      443.67     63.78 o 
   9   6   7        0.57       -8.70     52.76 o 
  10   6   7        9.36       11.02     64.36 o 
  11   6   7      183.46       -9.28     44.07 o 
  -9   7   7        1.83       58.56     55.08 o 
  -8   7   7       43.84       55.46    107.56 o 
  -7   7   7      232.04      226.39     55.42 o 
  -6   7   7       35.89        6.39     32.60 o 
  -5   7   7      359.66      301.09     51.90 o 
  -4   7   7      194.82      164.79     30.10 o 
  -3   7   7        1.73      -14.67     20.19 o 
  -2   7   7       14.82      -12.51     20.72 o 
  -1   7   7     2625.40     2385.58    166.99 o 
   0   7   7      312.24      295.22     35.86 o 
   1   7   7     1222.27     1113.65     56.37 o 
   2   7   7      383.08      353.41     37.61 o 
   3   7   7      979.54      945.12     52.67 o 
   4   7   7      154.25      171.50     36.24 o 
   5   7   7      112.96      173.71     31.61 o 
   6   7   7      414.60      377.61     45.98 o 
   7   7   7      515.24      676.44     60.14 o 
   8   7   7      199.04      209.32     73.06 o 
   9   7   7       10.71        8.70     54.50 o 
  10   7   7      116.72      -13.34     55.08 o 
  11   7   7      284.24       31.31     48.71 o 
  -8   8   7        8.75      -32.44     32.44 o 
  -7   8   7       21.27      119.03     54.79 o 
  -6   8   7      312.89      251.10     96.54 o 
  -5   8   7      314.57      407.63     43.93 o 
  -4   8   7      199.30      319.27     48.71 o 
  -3   8   7      311.34      288.57    104.66 o 
  -2   8   7       14.63      -21.73     21.73 o 
  -1   8   7       85.74       99.01     30.12 o 
   0   8   7      542.61      533.36     45.29 o 
   1   8   7        2.76       -7.79     18.53 o 
   2   8   7     2142.53     2314.15     83.75 o 
   3   8   7     1394.43     1364.89     93.64 o 
   4   8   7      427.81      451.23     43.60 o 
   5   8   7      472.48      547.80     48.05 o 
   6   8   7      219.90      245.44     40.26 o 
   7   8   7      280.58      350.80     80.60 o 
   8   8   7      218.40      216.28     71.90 o 
   9   8   7      207.38      311.95     87.55 o 
  10   8   7       55.07      -40.59     40.59 o 
  11   8   7       23.32       -1.74     39.43 o 
  -8   9   7       10.63        0.45     35.91 o 
  -7   9   7        1.28       30.00     44.07 o 
  -6   9   7        6.03       17.62     28.94 o 
  -5   9   7      172.32      209.97     57.93 o 
  -4   9   7      101.39       90.18     37.79 o 
  -3   9   7      178.16      130.67     38.20 o 
  -2   9   7      972.52     1028.66     67.44 o 
  -1   9   7      265.66      262.50     59.72 o 
   0   9   7     1270.01     1229.71     67.42 o 
   1   9   7       69.16       41.12     25.97 o 
   2   9   7       88.45       80.96     29.57 o 
   3   9   7       19.13       47.21     33.34 o 
   4   9   7      542.34      686.69     51.68 o 
   5   9   7      292.82      197.69     37.61 o 
   6   9   7      234.74      237.15     65.52 o 
   7   9   7      114.19      200.04     68.42 o 
   8   9   7      624.90      732.91    104.95 o 
   9   9   7      255.56      234.83     82.92 o 
  10   9   7       59.46      -28.41     28.41 o 
  11   9   7       22.65       47.55     49.87 o 
  -7  10   7       41.97       98.03     49.86 o 
  -6  10   7       27.13       35.38     30.35 o 
  -5  10   7      205.31      185.61     38.44 o 
  -4  10   7      353.83      419.10     62.52 o 
  -3  10   7      110.37      119.97     44.07 o 
  -2  10   7        1.30      -23.13     26.39 o 
  -1  10   7      281.87      190.88     40.79 o 
   0  10   7       27.79       51.54     30.46 o 
   1  10   7     1253.99     1149.62     69.43 o 
   2  10   7       46.71       59.55     30.31 o 
   3  10   7     4449.10     5046.10    179.46 o 
   4  10   7      711.14      839.34     57.38 o 
   5  10   7      478.09      574.03     82.34 o 
   6  10   7        0.60      -34.21     40.01 o 
   7  10   7       37.96      136.26     65.52 o 
   8  10   7       29.48       53.34     57.98 o 
   9  10   7       10.70        2.90     59.72 o 
  10  10   7        7.21       46.39     44.07 o 
  -6  11   7       10.34      -29.43     29.43 o 
  -5  11   7       94.51       44.01     30.83 o 
  -4  11   7       51.02       50.97     39.95 o 
  -3  11   7        0.52       -9.16     35.08 o 
  -2  11   7       54.89        9.03     55.08 o 
  -1  11   7      209.23      313.70     50.24 o 
   0  11   7      160.17      229.48     42.02 o 
   1  11   7        0.58      -16.58     28.99 o 
   2  11   7       29.88      -12.85     26.61 o 
   3  11   7       43.88       56.95     31.44 o 
   4  11   7      115.42       10.44     45.23 o 
   5  11   7        1.02       20.29     45.81 o 
   6  11   7      293.61      251.07     77.12 o 
   7  11   7      358.90      423.28     94.51 o 
   8  11   7      224.89      282.38     87.55 o 
   9  11   7       15.54       72.48     34.79 o 
  10  11   7       35.23      -19.71     39.43 o 
  -5  12   7        4.08       45.42     42.73 o 
  -4  12   7       24.28       -3.08     93.64 o 
  -3  12   7       28.11       33.94     52.76 o 
  -2  12   7        1.18      -15.66     33.40 o 
  -1  12   7        0.62        2.69     59.72 o 
   0  12   7      120.15      162.25     47.84 o 
   1  12   7       64.50       63.28     34.12 o 
   2  12   7      311.27      291.13     49.86 o 
   3  12   7      444.30      481.84     92.19 o 
   4  12   7       43.21       77.70     56.24 o 
   5  12   7        0.63      -38.85     46.39 o 
   6  12   7        9.55      -17.39     49.87 o 
   7  12   7        2.77      -49.87     53.92 o 
   8  12   7      139.55       -4.06     44.65 o 
   9  12   7       66.29      -34.79     34.79 o 
  -4  13   7       23.53       38.30     45.37 o 
  -3  13   7       69.53      168.81     53.63 o 
  -2  13   7        2.49       38.73     50.45 o 
  -1  13   7       61.30       18.01     39.13 o 
   0  13   7        2.55       -9.85     43.20 o 
   1  13   7       13.60       22.61     51.61 o 
   2  13   7       33.48       65.52     53.92 o 
   3  13   7       84.06       18.55     52.76 o 
   4  13   7      300.67      367.03     88.71 o 
   5  13   7      140.23      106.11     66.10 o 
   6  13   7       86.86      167.57     75.96 o 
   7  13   7       19.90       38.85     47.55 o 
   8  13   7       79.14        0.58     39.43 o 
   9  13   7       32.80      -35.95     35.95 o 
  -3  14   7        0.01       77.89     52.07 o 
  -2  14   7       30.09      -12.48     44.08 o 
  -1  14   7       30.55       21.11     43.04 o 
   0  14   7      136.00       86.40     67.26 o 
   1  14   7       29.16       39.43     55.08 o 
   2  14   7        4.02       40.01     54.50 o 
   3  14   7       66.08       96.25     66.10 o 
   4  14   7      119.93      100.31     71.90 o 
   5  14   7        1.32       -2.32     52.76 o 
   6  14   7       12.78      -13.92     26.09 o 
   7  14   7      159.38      -30.15     30.15 o 
   8  14   7        0.83      -17.97     41.17 o 
  -2  15   7       46.65      110.17     97.41 o 
  -1  15   7       45.09        8.12     77.12 o 
   0  15   7       14.02        8.12     39.43 o 
   1  15   7        0.16       44.65     38.27 o 
   2  15   7       34.32        9.28     30.73 o 
   3  15   7       17.08       -1.74     31.31 o 
   4  15   7       20.05        1.16     33.05 o 
   5  15   7        2.60        3.48     43.49 o 
   6  15   7       37.12       25.51     41.75 o 
   7  15   7        7.15       39.43     42.33 o 
   1  16   7       41.71       -6.38     41.75 o 
   2  16   7        1.42        9.86     48.13 o 
   3  16   7       32.57       18.55     42.91 o 
   4  16   7        0.16       34.21     36.53 o 
  -5 -10   8       23.13       99.73     93.93 o 
  -4 -10   8        1.09       86.40     73.06 o 
  -3 -10   8      155.60      317.17     91.61 o 
  -2 -10   8        1.66       59.14     55.66 o 
  -1 -10   8       18.38      -43.49     43.49 o 
   0 -10   8       51.56       48.13     61.46 o 
   1 -10   8        6.79       48.13     60.88 o 
   2 -10   8      225.31      255.13     87.55 o 
  -7  -9   8       70.93      -42.91     42.91 o 
  -6  -9   8        0.32       23.77     55.66 o 
  -5  -9   8        0.89      -14.50     66.68 o 
  -4  -9   8        0.44      -57.40     57.40 o 
  -3  -9   8       79.44      107.19     43.31 o 
  -2  -9   8      232.13      270.04     51.64 o 
  -1  -9   8       40.35      120.65     47.73 o 
   0  -9   8      118.36      167.57     66.10 o 
   1  -9   8        9.63      118.29     63.20 o 
   2  -9   8        0.06      -50.45     50.45 o 
   3  -9   8        5.54       25.70     48.90 o 
   4  -9   8       16.26       32.77     71.32 o 
  -8  -8   8       23.70       -8.12     51.03 o 
  -7  -8   8        1.47       57.40     55.08 o 
  -6  -8   8      132.41       37.11     60.88 o 
  -5  -8   8      164.53       39.43     65.52 o 
  -4  -8   8       51.14       31.31     63.20 o 
  -3  -8   8      111.51      166.10     43.86 o 
  -2  -8   8        0.42       -7.84     31.32 o 
  -1  -8   8       86.56      122.75     45.91 o 
   0  -8   8      274.54      400.11     60.88 o 
   1  -8   8      106.12      171.05     65.52 o 
   2  -8   8       38.48       89.87     66.10 o 
   3  -8   8       23.72       61.20     52.46 o 
   4  -8   8       80.01      137.47     58.11 o 
   5  -8   8       31.46       29.16     60.30 o 
  -8  -7   8        0.24       35.95     50.45 o 
  -7  -7   8        5.41      -31.31     46.97 o 
  -6  -7   8       13.97       82.92     74.22 o 
  -5  -7   8      207.77      401.82     96.25 o 
  -4  -7   8       38.42       -2.90     52.76 o 
  -3  -7   8      128.40      165.13     48.71 o 
  -2  -7   8      503.30      573.40     61.42 o 
  -1  -7   8      301.46      410.80     64.65 o 
   0  -7   8      337.28      169.48     45.07 o 
   1  -7   8        0.64       49.24     34.15 o 
   2  -7   8       30.42       -4.64     44.07 o 
   3  -7   8      291.24      368.24     63.53 o 
   4  -7   8       89.21      152.74     77.41 o 
   5  -7   8       49.56       74.61     89.29 o 
   6  -7   8       23.24       -1.16     86.40 o 
  -9  -6   8       64.59       89.29     74.22 o 
  -8  -6   8       54.52      -21.45     55.08 o 
  -7  -6   8       35.27        0.00     66.68 o 
  -6  -6   8        1.54       54.50     68.42 o 
  -5  -6   8       88.24      133.94     67.26 o 
  -4  -6   8        1.66       11.85     33.43 o 
  -3  -6   8       63.02       50.20     34.32 o 
  -2  -6   8      608.31      712.78     63.39 o 
  -1  -6   8      409.40      512.08     45.99 o 
   0  -6   8       55.66       63.35     27.34 o 
   1  -6   8       19.36       -1.16     33.05 o 
   3  -6   8      425.16      447.64     88.13 o 
   4  -6   8       89.16       54.65     46.64 o 
   5  -6   8       10.12      -12.76     56.82 o 
   6  -6   8       83.42       20.87     78.28 o 
   7  -6   8       18.74       40.01     59.72 o 
  -9  -5   8      142.94      295.71     88.71 o 
  -8  -5   8       40.38       96.25     63.20 o 
  -7  -5   8       29.73       47.55     55.08 o 
  -6  -5   8       61.44       32.47     57.98 o 
  -5  -5   8      106.62      242.37     74.80 o 
  -4  -5   8        0.56        4.12     28.98 o 
  -3  -5   8       19.95        3.49     28.39 o 
  -2  -5   8     1547.51     1574.66     61.38 o 
  -1  -5   8       52.20       71.25     25.35 o 
   0  -5   8       42.05       63.66     31.27 o 
   1  -5   8      203.50      226.13     59.72 o 
   2  -5   8      227.62      254.55     66.10 o 
   3  -5   8      297.44      441.08     59.00 o 
   4  -5   8      244.17      283.29     55.14 o 
   5  -5   8      787.46     1006.01    126.40 o 
   6  -5   8      367.05      372.25    103.21 o 
   7  -5   8       52.13       75.38     37.69 o 
   8  -5   8       17.00      -12.76     43.49 o 
 -10  -4   8        8.36      -54.50     70.16 o 
  -9  -4   8        0.28      -45.23     60.30 o 
  -8  -4   8       95.17      102.05     66.10 o 
  -7  -4   8        1.72       21.45     48.13 o 
  -6  -4   8        4.06      -11.02     41.17 o 
  -5  -4   8      593.33      524.75     89.29 o 
  -4  -4   8       62.69       58.15     29.81 o 
  -3  -4   8      360.36      386.02     34.70 o 
  -2  -4   8     2148.73     2112.83     67.75 o 
  -1  -4   8      609.16      742.67     81.76 o 
   0  -4   8     2156.14     2418.83     93.26 o 
   1  -4   8      697.94      499.82     71.32 o 
   2  -4   8      155.27      154.84     39.08 o 
   3  -4   8       20.24       14.64     31.02 o 
   4  -4   8        0.20       -2.28     50.45 o 
   5  -4   8      106.83       53.34     64.36 o 
   6  -4   8       46.52      106.69     67.84 o 
   7  -4   8      112.94      126.98     79.44 o 
   8  -4   8      288.81       31.31     44.65 o 
 -10  -3   8        1.00      129.30     76.54 o 
  -9  -3   8      147.01      329.92     88.13 o 
  -8  -3   8       90.26      -24.35     51.61 o 
  -7  -3   8       43.88       87.55     55.66 o 
  -6  -3   8        2.02       -3.48     40.01 o 
  -5  -3   8      231.51      181.49     53.92 o 
  -4  -3   8     1282.09     1234.58     67.08 o 
  -3  -3   8       34.62       44.26     20.08 o 
  -2  -3   8       20.69        7.99     16.73 o 
  -1  -3   8      315.94      289.48     34.95 o 
   0  -3   8        2.47       10.83     21.86 o 
   1  -3   8       68.64       74.22     35.37 o 
   2  -3   8       62.95       75.08     28.48 o 
   3  -3   8     2052.58     2130.72     89.45 o 
   4  -3   8      635.47      756.68     96.25 o 
   5  -3   8        3.40       13.34     46.39 o 
   6  -3   8       18.31        2.32     49.87 o 
   7  -3   8       32.65       21.45     64.36 o 
   8  -3   8        0.52      -20.87     49.87 o 
   9  -3   8        2.15       12.18     48.71 o 
 -10  -2   8       21.33       96.83     71.32 o 
  -9  -2   8        2.42       51.61     65.52 o 
  -8  -2   8      376.71      482.42     96.25 o 
  -7  -2   8       10.40       24.35     47.55 o 
  -6  -2   8        8.03       14.50     44.07 o 
  -5  -2   8      134.14      158.39     35.20 o 
  -4  -2   8       22.13       21.79     17.66 o 
  -3  -2   8        1.29       18.51     15.37 o 
  -2  -2   8      549.96      478.99     53.05 o 
  -1  -2   8     6764.58     7051.21    363.56 o 
   0  -2   8       26.42       29.80     19.41 o 
   1  -2   8        3.52        1.50     16.21 o 
   2  -2   8        2.62       22.52     22.12 o 
   3  -2   8        0.01       -0.58     28.99 o 
   4  -2   8       40.55       -1.16     38.27 o 
   5  -2   8      123.12       78.86     51.61 o 
   6  -2   8     1855.27     2239.31    163.51 o 
   7  -2   8      452.19      507.35    102.63 o 
   8  -2   8        3.95      -56.24     60.30 o 
   9  -2   8      155.00       12.18     42.33 o 
 -10  -1   8       33.50       60.30     70.74 o 
  -9  -1   8        0.42      -50.45     50.45 o 
  -8  -1   8       13.91      -44.65     44.65 o 
  -7  -1   8      181.28      247.59     69.00 o 
  -6  -1   8      150.95      162.92     36.48 o 
  -5  -1   8      140.29      154.97     33.59 o 
  -4  -1   8        3.94       17.17     20.42 o 
  -3  -1   8      221.56      222.68     23.09 o 
  -2  -1   8        3.46       -2.23     13.19 o 
  -1  -1   8       28.03       -0.68     13.57 o 
   0  -1   8      464.22      434.42     27.24 o 
   1  -1   8      824.60      816.19     37.07 o 
   2  -1   8     3514.77     3536.40    153.08 o 
   3  -1   8       64.09       43.49     32.47 o 
   4  -1   8     1660.41     1843.87    122.92 o 
   5  -1   8      139.69      120.61     51.61 o 
   6  -1   8      139.07      149.60     57.98 o 
   7  -1   8       10.12        9.86     52.76 o 
   8  -1   8      148.54      235.99     85.24 o 
   9  -1   8      268.97       -6.38     55.66 o 
  10  -1   8        8.99       -5.22     42.33 o 
 -10   0   8       42.39       68.42     67.26 o 
  -9   0   8       21.53       33.63     58.56 o 
  -8   0   8        6.56       99.15     62.04 o 
  -7   0   8        1.16       17.22     32.87 o 
  -6   0   8       33.11       -3.12     27.84 o 
  -5   0   8      353.77      255.56     49.58 o 
  -4   0   8     1129.86     1018.06     43.84 o 
  -3   0   8     2233.85     2280.87     58.14 o 
  -2   0   8      507.64      488.22     55.66 o 
  -1   0   8      680.01      582.80     30.58 o 
   0   0   8     1982.56     1909.72     63.08 o 
   1   0   8      127.84      107.50     23.36 o 
   2   0   8      195.17      254.02     54.50 o 
   3   0   8      546.28      532.29     66.68 o 
   4   0   8     1054.68     1048.34     88.13 o 
   5   0   8       58.75       40.59     40.01 o 
   6   0   8      557.32      597.23     95.67 o 
   7   0   8      910.36     1088.35    120.03 o 
   8   0   8      933.99      958.46    132.78 o 
   9   0   8       17.40       88.71     72.48 o 
  10   0   8       14.80       37.69     42.91 o 
  -9   1   8       74.55       86.97     60.30 o 
  -8   1   8      234.24      334.96     53.91 o 
  -7   1   8       36.24      122.68     55.08 o 
  -6   1   8       14.01        0.95     27.44 o 
  -5   1   8       20.94        0.35     17.29 o 
  -4   1   8     1555.83     1417.35     48.99 o 
  -3   1   8      843.92      808.50     47.92 o 
  -2   1   8      100.13      132.78     39.43 o 
  -1   1   8     5564.03     5097.89    181.49 o 
   0   1   8     3803.35     3330.20     81.87 o 
   1   1   8        0.84       10.74     13.71 o 
   2   1   8     1363.47     1459.06     62.31 o 
   3   1   8     1779.78     1719.78     99.73 o 
   4   1   8     1286.92     1081.39     89.29 o 
   5   1   8       65.29       92.19     45.23 o 
   6   1   8     1308.54     1334.20    122.34 o 
   7   1   8      507.93      520.11     99.15 o 
   8   1   8      102.70      160.03     73.06 o 
   9   1   8       38.84       91.61     66.10 o 
  10   1   8      107.03      -34.79     34.79 o 
  -9   2   8       43.18       61.46     78.86 o 
  -8   2   8       35.39      -29.81     32.20 o 
  -7   2   8       31.69       10.60     32.01 o 
  -6   2   8       19.72       -9.94     39.14 o 
  -5   2   8     1217.27     1218.89     52.83 o 
  -4   2   8        1.99        7.37     16.31 o 
  -3   2   8     2177.08     1811.55     92.70 o 
  -2   2   8      550.36      583.89     60.30 o 
  -1   2   8     2597.27     2404.57    112.49 o 
   0   2   8     1690.48     1454.22     84.66 o 
   1   2   8     1700.41     1685.22     95.38 o 
   2   2   8      577.96      452.86     36.31 o 
   3   2   8     3485.88     3306.00    189.61 o 
   4   2   8      432.27      451.11     66.68 o 
   5   2   8     1350.12     1385.80    106.69 o 
   6   2   8     2640.30     3022.67    172.21 o 
   7   2   8     1063.41     1456.54    131.04 o 
   8   2   8       20.43       13.34     52.18 o 
   9   2   8       13.96      -14.50     59.14 o 
  10   2   8        5.44       -9.28     34.79 o 
  11   2   8        1.96      -39.43     39.43 o 
 -10   3   8      212.70      285.86    108.43 o 
  -9   3   8       38.15      -31.31     73.06 o 
  -8   3   8       13.18      -24.93     57.98 o 
  -7   3   8      570.55      586.15     64.53 o 
  -6   3   8      605.33      574.71     47.86 o 
  -5   3   8      363.07      369.08     35.61 o 
  -4   3   8       93.80       98.09     30.18 o 
  -3   3   8        3.58       -5.31     13.56 o 
  -2   3   8     2250.64     2131.47    111.33 o 
  -1   3   8      446.11      570.56     59.72 o 
   0   3   8     5638.43     5479.21    118.00 o 
   1   3   8      402.95      319.99     57.69 o 
   2   3   8      195.80      258.19     35.37 o 
   3   3   8      342.72      367.40     37.65 o 
   4   3   8       71.01       76.59     26.00 o 
   5   3   8        3.22      -25.51     25.51 o 
   6   3   8      933.43      939.33     97.41 o 
   7   3   8       87.61      125.82     55.66 o 
   8   3   8     1308.67     1373.62    135.68 o 
   9   3   8      430.88      535.77    110.17 o 
  10   3   8       66.41      -31.89     51.03 o 
  11   3   8       42.16      -40.01     40.01 o 
 -10   4   8        0.34      -93.93     93.93 o 
  -9   4   8        6.41        2.90     73.06 o 
  -8   4   8       40.87      -20.29     60.88 o 
  -7   4   8        6.54      -44.07     57.40 o 
  -6   4   8      383.71      280.09     51.53 o 
  -5   4   8      198.91      160.13     36.38 o 
  -4   4   8       53.58       27.53     18.63 o 
  -3   4   8     1444.10     1414.47     50.37 o 
  -2   4   8      137.13      129.91     17.06 o 
  -1   4   8      410.27      381.33     27.57 o 
   0   4   8        5.46       -5.51     21.74 o 
   1   4   8      820.78      887.72     42.46 o 
   2   4   8      559.09      557.25     88.42 o 
   3   4   8     2996.02     2984.99     93.24 o 
   4   4   8     3622.90     3845.71    116.65 o 
   5   4   8      259.89      227.93     39.85 o 
   6   4   8      162.78      153.08     53.92 o 
   7   4   8      602.22      651.73     92.19 o 
   8   4   8      459.67      342.68     84.66 o 
   9   4   8        1.17       74.22     64.94 o 
  10   4   8       13.61      -57.40     57.40 o 
  11   4   8      159.59       94.51     59.72 o 
  -9   5   8      171.35      227.87     99.15 o 
  -8   5   8      172.66      275.42     88.71 o 
  -7   5   8        3.35      -49.87     49.87 o 
  -6   5   8      157.74      159.62    104.95 o 
  -5   5   8      573.11      550.02     42.11 o 
  -4   5   8      248.23      276.04     31.14 o 
  -3   5   8       35.48       34.03     14.90 o 
  -2   5   8     1103.33      986.56     99.73 o 
  -1   5   8     1691.06     1560.81     66.10 o 
   0   5   8     4699.28     4523.36    114.34 o 
   1   5   8       55.79       47.85     18.66 o 
   2   5   8     3973.44     3973.53    108.13 o 
   3   5   8      134.87       68.95     23.19 o 
   4   5   8        2.24       -9.41     16.94 o 
   5   5   8       25.24       49.66     25.62 o 
   6   5   8      267.66      353.70     71.03 o 
   7   5   8     2902.64     3363.85    127.41 o 
   8   5   8       57.44      114.81     66.10 o 
   9   5   8      227.49      122.92     69.58 o 
  10   5   8      151.44      115.97     73.06 o 
  11   5   8        4.34      -42.33     42.33 o 
  -9   6   8       11.91       92.19     75.38 o 
  -8   6   8        1.49      -22.03     63.78 o 
  -7   6   8       26.25       -9.86     59.14 o 
  -6   6   8       55.24       97.84     42.32 o 
  -5   6   8      176.02      165.25     44.66 o 
  -4   6   8      708.30      620.04     44.45 o 
  -3   6   8     2027.77     2008.47     61.18 o 
  -2   6   8      373.30      296.42     36.50 o 
  -1   6   8        1.09       18.17     20.29 o 
   0   6   8       26.91       30.64     17.67 o 
   1   6   8     1437.85     1334.63     58.36 o 
   2   6   8       29.76       11.50     19.21 o 
   3   6   8     1236.71     1091.58     59.72 o 
   4   6   8       99.46       57.66     23.96 o 
   5   6   8     2034.82     2060.18    102.63 o 
   6   6   8       17.32       38.86     27.90 o 
   7   6   8       11.16       17.26     30.12 o 
   8   6   8      657.36      673.77    138.87 o 
   9   6   8       14.80       82.67     94.80 o 
  10   6   8      115.73        0.00     57.98 o 
  11   6   8       13.45       27.25     45.23 o 
  -9   7   8       74.16       65.52     61.46 o 
  -8   7   8       60.95       15.66     41.75 o 
  -7   7   8       13.82       20.29     37.57 o 
  -6   7   8        9.51        5.23     32.60 o 
  -5   7   8       73.67       52.42     49.12 o 
  -4   7   8      483.77      418.74     41.08 o 
  -3   7   8       33.79        4.83     22.13 o 
  -2   7   8      616.17      728.49     51.68 o 
  -1   7   8      562.44      509.45     44.94 o 
   0   7   8     1650.97     1700.22    173.95 o 
   1   7   8     1851.78     1793.87     72.48 o 
   2   7   8      197.26      258.02     34.37 o 
   3   7   8      133.12       92.31     33.92 o 
   4   7   8      592.58      605.61     46.55 o 
   5   7   8      612.79      528.26     46.92 o 
   6   7   8      102.40      122.15     35.39 o 
   7   7   8      381.40      319.78     49.17 o 
   8   7   8      697.21      858.00     68.89 o 
   9   7   8      181.34      212.80     77.12 o 
  10   7   8        1.56       27.25     49.87 o 
  11   7   8       67.90      -36.53     36.53 o 
  -8   8   8        1.25       32.47     49.87 o 
  -7   8   8       24.27        9.68     37.97 o 
  -6   8   8        2.86       30.93     40.04 o 
  -5   8   8       59.63       67.22     28.20 o 
  -4   8   8        7.24       24.55     24.32 o 
  -3   8   8       90.95      139.03     35.26 o 
  -2   8   8       42.84       29.61     24.10 o 
  -1   8   8      693.90      650.79     51.66 o 
   0   8   8      733.83      653.38     50.19 o 
   1   8   8      342.73      342.26     47.26 o 
   2   8   8      261.51      266.32     54.79 o 
   3   8   8       83.26       88.81     27.46 o 
   4   8   8     2719.52     2720.81    108.14 o 
   5   8   8       14.56       49.10     27.90 o 
   6   8   8      118.44       91.22     32.79 o 
   7   8   8       10.94       -2.50     29.12 o 
   8   8   8       59.19      154.24     67.84 o 
   9   8   8        3.14      -24.35     54.50 o 
  10   8   8      243.06       45.81     33.05 o 
  11   8   8      228.52       27.25     47.55 o 
  -8   9   8       24.22      -44.65     44.65 o 
  -7   9   8        0.02       18.56     45.81 o 
  -6   9   8       10.39       -2.17     26.99 o 
  -5   9   8        7.43        9.26     25.58 o 
  -4   9   8       74.42       35.37     52.76 o 
  -3   9   8        3.53        1.27     28.80 o 
  -2   9   8      662.42      751.91     60.88 o 
  -1   9   8      859.08      736.55     56.54 o 
   0   9   8      115.06      131.62     32.68 o 
   1   9   8       83.71       22.66     43.20 o 
   2   9   8      218.53      186.73     34.91 o 
   3   9   8      247.53      190.70     35.91 o 
   4   9   8      162.03      142.40     45.23 o 
   5   9   8     2141.85     2535.89    125.24 o 
   6   9   8      502.43      489.96     86.40 o 
   7   9   8      376.42      528.81     98.57 o 
   8   9   8       82.98      110.75     60.88 o 
   9   9   8        8.54      -17.39     56.24 o 
  10   9   8       42.72       38.85     46.39 o 
  11   9   8       13.88      -37.11     37.11 o 
  -7  10   8       12.87       51.03     73.06 o 
  -6  10   8      112.74      153.92     36.92 o 
  -5  10   8      194.34      184.02     39.42 o 
  -4  10   8        5.50       22.79     32.68 o 
  -3  10   8        5.93       15.36     49.58 o 
  -2  10   8        1.36       16.44     28.21 o 
  -1  10   8      227.86      287.43     76.25 o 
   0  10   8        6.27       23.85     25.82 o 
   1  10   8      630.32      649.50     89.87 o 
   2  10   8      421.04      484.19     53.36 o 
   3  10   8        4.09       23.35     29.10 o 
   4  10   8      127.95      132.11     36.32 o 
   5  10   8      101.98       42.33     45.81 o 
   6  10   8       34.41       86.97     53.34 o 
   7  10   8        2.45       19.71     52.18 o 
   8  10   8      436.87      448.21    100.31 o 
   9  10   8      270.01       85.82     67.26 o 
  10  10   8        8.20      -20.29     36.53 o 
  -6  11   8        0.53       -4.34     45.99 o 
  -5  11   8      205.77      215.98     45.72 o 
  -4  11   8       92.81      155.65     48.14 o 
  -3  11   8      781.09      981.39     85.24 o 
  -2  11   8       36.30      110.83     40.76 o 
  -1  11   8       17.04       36.18     39.14 o 
   0  11   8        0.59       31.82     27.98 o 
   1  11   8       23.80       70.49     34.02 o 
   2  11   8      296.23      330.01     48.30 o 
   3  11   8      290.34      241.39     43.66 o 
   4  11   8       52.40       15.66     44.65 o 
   5  11   8      422.13      447.63     88.71 o 
   6  11   8        4.16       40.01     49.29 o 
   7  11   8       16.27       40.01     57.40 o 
   8  11   8       82.85       69.00     67.84 o 
   9  11   8       32.26        6.38     28.41 o 
  10  11   8      148.52       -9.28     39.43 o 
  -5  12   8        1.75       16.70     41.52 o 
  -4  12   8       24.31       12.54     66.97 o 
  -3  12   8       55.03      -10.82     53.05 o 
  -2  12   8       46.47       26.67     38.13 o 
  -1  12   8        3.00       26.00     35.23 o 
   0  12   8      565.71      602.00     66.17 o 
   1  12   8       95.17       40.82     52.47 o 
   2  12   8      363.28      504.45     59.43 o 
   3  12   8       58.44       92.77     57.98 o 
   4  12   8       36.29      -33.63     42.33 o 
   5  12   8       45.29        0.58     49.29 o 
   6  12   8      169.46      313.11     84.08 o 
   7  12   8       98.72       77.70     66.68 o 
   8  12   8      179.40      -34.79     42.91 o 
   9  12   8       15.39       -4.64     41.17 o 
  -4  13   8        1.09       19.71     63.49 o 
  -3  13   8       24.36       25.93     42.62 o 
  -2  13   8        0.97       36.89     39.14 o 
  -1  13   8        0.57       61.04     41.60 o 
   0  13   8       16.03      -34.26     34.26 o 
   1  13   8       66.32       69.68     36.97 o 
   2  13   8      479.65      574.03    103.79 o 
   3  13   8        6.76       23.77     49.29 o 
   4  13   8       21.30       23.19     51.03 o 
   5  13   8       19.80       19.13     52.76 o 
   6  13   8      108.22      100.31     65.52 o 
   7  13   8      146.55        5.80     52.18 o 
   8  13   8       18.73      -35.95     35.95 o 
   9  13   8        3.67      -38.85     38.85 o 
  -3  14   8       21.32      -27.16     46.20 o 
  -2  14   8       84.33      131.16     70.45 o 
  -1  14   8       77.02       64.16     45.08 o 
   0  14   8       36.39       15.86     39.94 o 
   1  14   8      110.46      124.08     67.26 o 
   2  14   8      248.33      322.39     90.45 o 
   3  14   8       46.63       24.93     58.56 o 
   4  14   8        3.06       20.29     59.72 o 
   5  14   8       36.28       27.83     63.78 o 
   6  14   8        1.62       -1.16     34.21 o 
   7  14   8       16.03       -9.86     37.69 o 
   8  14   8        6.28       60.88     43.49 o 
  -2  15   8        2.12       10.53     51.41 o 
  -1  15   8        3.25       25.51     77.12 o 
   0  15   8       44.18      167.57     78.28 o 
   1  15   8       15.41       44.65     59.72 o 
   2  15   8        2.76       91.03     51.61 o 
   3  15   8        1.07       27.25     34.21 o 
   4  15   8        4.27       38.27     35.95 o 
   5  15   8      108.09       13.92     39.43 o 
   6  15   8        4.97       12.76     41.75 o 
   7  15   8       13.81      -28.41     38.85 o 
   1  16   8       36.77      -40.01     83.50 o 
   2  16   8        1.74       34.79     52.76 o 
   3  16   8        0.82        3.48     35.95 o 
   4  16   8       11.74       31.89     44.65 o 
  -4 -10   9        5.49      -12.76     87.55 o 
  -3 -10   9        3.52        9.28     67.26 o 
  -6  -9   9        3.71      -16.24     49.29 o 
  -5  -9   9       60.19       12.76     86.97 o 
  -4  -9   9      126.84      163.51     80.60 o 
  -3  -9   9      181.85      176.27     82.92 o 
  -2  -9   9      116.38      320.07     89.87 o 
  -1  -9   9       27.63      117.71     73.64 o 
   0  -9   9        5.27      -45.23     45.23 o 
   1  -9   9       40.73       63.20     56.82 o 
   2  -9   9       22.40      -55.08     55.08 o 
   3  -9   9       40.34      129.88     92.19 o 
  -7  -8   9        2.17      -22.03     48.13 o 
  -6  -8   9        0.82      -23.77     48.13 o 
  -5  -8   9       21.30       17.97     57.98 o 
  -4  -8   9       32.37        9.86     66.10 o 
  -3  -8   9        1.62       45.81     62.62 o 
  -2  -8   9      121.20      218.60     80.02 o 
  -1  -8   9      216.47      173.41     48.21 o 
   0  -8   9      153.09      166.04     48.32 o 
   1  -8   9      126.32      323.55     81.76 o 
   2  -8   9      209.61      160.03     84.08 o 
   3  -8   9       20.31       17.58     52.24 o 
   4  -8   9        2.86      -53.75     53.75 o 
  -8  -7   9       11.05      -41.75     41.75 o 
  -7  -7   9       47.56       -5.22     50.45 o 
  -6  -7   9      125.10      -40.59     56.82 o 
  -5  -7   9        2.55       38.85     73.64 o 
  -4  -7   9      121.71      132.20     71.32 o 
  -3  -7   9        1.43       15.66     57.98 o 
  -2  -7   9       50.62       97.99     65.52 o 
  -1  -7   9      270.84      252.38     62.33 o 
   0  -7   9      184.43      369.42    109.30 o 
   1  -7   9       15.75       58.54     37.75 o 
   2  -7   9      291.34      414.00     95.67 o 
   3  -7   9       42.52       43.23     48.85 o 
   4  -7   9      210.91      201.02     90.16 o 
   5  -7   9      142.58      259.77     96.25 o 
  -8  -6   9       45.19      106.69     72.48 o 
  -7  -6   9      198.41      -13.34     44.07 o 
  -6  -6   9      178.66       80.60     73.64 o 
  -5  -6   9       30.36       41.17     64.94 o 
  -4  -6   9       24.75       30.73     53.34 o 
  -3  -6   9       86.92      171.63     69.58 o 
  -2  -6   9      202.25      151.23     44.17 o 
  -1  -6   9       17.24       42.44     33.60 o 
   0  -6   9      312.02      422.75     47.25 o 
   1  -6   9      115.32       94.51     49.29 o 
   2  -6   9       84.25       72.42     43.18 o 
   3  -6   9       33.08       68.14     45.89 o 
   4  -6   9       33.24       77.54     47.19 o 
   5  -6   9       32.42      134.52     84.66 o 
   6  -6   9        4.48      -35.37     88.13 o 
  -9  -5   9       58.64        9.28     67.26 o 
  -8  -5   9       63.62       92.19     64.94 o 
  -7  -5   9        0.51       15.66     59.72 o 
  -6  -5   9       24.20      118.87     70.16 o 
  -5  -5   9       24.74        7.54     55.66 o 
  -4  -5   9      292.05      287.02     77.70 o 
  -3  -5   9      302.12      331.08     75.96 o 
  -2  -5   9      165.39      163.95     38.45 o 
  -1  -5   9       14.14       12.79     24.45 o 
   0  -5   9      339.16      391.12     52.67 o 
   1  -5   9        0.06       14.50     39.43 o 
   2  -5   9      184.20      304.37     79.73 o 
   3  -5   9      942.19     1284.23     86.29 o 
   4  -5   9      557.77      751.55     75.60 o 
   5  -5   9       23.04      -57.98     57.98 o 
   6  -5   9      116.26       60.88     75.38 o 
   7  -5   9        2.51       82.34     91.03 o 
  -9  -4   9       80.77       81.76     76.54 o 
  -8  -4   9       44.11       16.82     52.76 o 
  -7  -4   9       14.08       29.57     55.08 o 
  -6  -4   9        6.63      -42.33     42.33 o 
  -5  -4   9      336.54      269.62     79.44 o 
  -4  -4   9       29.33      -41.17     41.17 o 
  -3  -4   9      539.96      424.44     79.44 o 
  -2  -4   9     1404.04     1597.05     61.92 o 
  -1  -4   9       85.28      101.32     36.53 o 
   0  -4   9       76.74      100.28     32.73 o 
   1  -4   9       18.98       15.08     45.23 o 
   2  -4   9      151.65      158.72     39.14 o 
   3  -4   9        0.68        0.88     29.81 o 
   4  -4   9       12.54       70.16     49.29 o 
   5  -4   9       45.56      186.71     73.64 o 
   6  -4   9      531.18      841.34    137.42 o 
   7  -4   9      379.33      502.14    112.49 o 
   8  -4   9      107.18       49.29     84.08 o 
 -10  -3   9       11.36      -16.82     72.48 o 
  -9  -3   9        1.27      -59.14     59.72 o 
  -8  -3   9       16.19       25.51     60.30 o 
  -7  -3   9       51.56      129.30     61.46 o 
  -6  -3   9      355.62      509.67     88.13 o 
  -5  -3   9      392.60      351.38     75.96 o 
  -4  -3   9       71.94      -17.39     46.39 o 
  -3  -3   9        0.61       43.83     27.90 o 
  -2  -3   9      123.36      143.30     34.42 o 
  -1  -3   9      926.09      915.15     54.95 o 
   0  -3   9      134.02      209.43     65.81 o 
   1  -3   9     1942.16     2167.97     70.97 o 
   2  -3   9      543.15      488.08     51.04 o 
   3  -3   9       13.09       29.36     28.95 o 
   4  -3   9      274.01      296.29     73.06 o 
   5  -3   9        2.77       47.55     53.34 o 
   6  -3   9        3.26      -32.47     52.76 o 
   7  -3   9       78.80       26.09     62.62 o 
   8  -3   9      188.83      322.97    101.47 o 
 -10  -2   9       49.90       96.83     84.66 o 
  -9  -2   9       14.20      -18.55     62.04 o 
  -8  -2   9        3.89       68.42     58.56 o 
  -7  -2   9       47.61      154.24     59.72 o 
  -6  -2   9       20.24       67.84     49.29 o 
  -5  -2   9        4.78       43.53     29.90 o 
  -4  -2   9      264.42      230.47     37.72 o 
  -3  -2   9      659.15      709.86     52.47 o 
  -2  -2   9       57.14       88.99     23.36 o 
  -1  -2   9      400.34      361.30     37.34 o 
   0  -2   9       16.31       48.71     37.11 o 
   1  -2   9      167.22      176.09     31.25 o 
   2  -2   9       55.56       82.79     25.92 o 
   3  -2   9        4.93       12.76     37.11 o 
   4  -2   9     1947.22     2289.18    149.02 o 
   5  -2   9      659.35      820.46    102.05 o 
   6  -2   9      424.20      466.19     95.09 o 
   7  -2   9      628.82      781.03    126.40 o 
   8  -2   9       26.56      106.11     74.22 o 
   9  -2   9       18.47        4.06     51.03 o 
 -10  -1   9       67.63       35.95     70.16 o 
  -9  -1   9        1.50      -17.39     57.98 o 
  -8  -1   9       32.82      -44.07     44.07 o 
  -7  -1   9       17.77        8.70     49.29 o 
  -6  -1   9       16.34      -24.17     37.11 o 
  -5  -1   9        2.95        0.95     30.15 o 
  -4  -1   9      118.51      109.99     37.98 o 
  -3  -1   9       48.71       28.14     40.01 o 
  -2  -1   9      144.20      121.06     21.33 o 
  -1  -1   9     2050.72     1959.47     78.57 o 
   0  -1   9     2157.84     2082.01    153.95 o 
   1  -1   9      460.12      384.34     43.78 o 
   2  -1   9     1876.78     2016.57     85.36 o 
   3  -1   9      128.02       90.45     42.33 o 
   4  -1   9      870.97      679.56     78.86 o 
   5  -1   9        5.09       -2.32     42.33 o 
   6  -1   9      101.40      140.90     62.62 o 
   7  -1   9       97.87      110.17     67.26 o 
   8  -1   9      228.28      228.45     91.03 o 
   9  -1   9       52.61      -32.47     32.47 o 
 -10   0   9        9.07        0.00     61.46 o 
  -9   0   9       25.94      113.07     69.00 o 
  -8   0   9       29.49       41.75     58.56 o 
  -7   0   9       47.92       74.60     36.49 o 
  -6   0   9      143.02      132.86     37.28 o 
  -5   0   9      377.64      443.89     51.25 o 
  -4   0   9       49.87       53.27     26.83 o 
  -3   0   9       37.94       16.08     22.53 o 
  -2   0   9     2169.09     2157.56    112.49 o 
  -1   0   9      669.11      660.43     64.94 o 
   0   0   9        5.92       -4.76     13.71 o 
   1   0   9       12.38       14.38     17.37 o 
   2   0   9      561.04      519.13     45.05 o 
   3   0   9     1203.74     1263.46     90.45 o 
   4   0   9      240.18      235.99     52.76 o 
   5   0   9     3210.31     3628.01    184.97 o 
   6   0   9       15.22       71.90     53.92 o 
   7   0   9        2.11       46.97     59.14 o 
   8   0   9       20.67       17.97     62.62 o 
   9   0   9        2.26      -17.39     52.76 o 
  10   0   9        7.06      -13.92     45.23 o 
  -9   1   9       18.74       73.64     60.30 o 
  -8   1   9        0.40       -1.99     53.05 o 
  -7   1   9      275.80      357.72     59.43 o 
  -6   1   9      210.08      287.41     44.65 o 
  -5   1   9      126.89      155.43     37.09 o 
  -4   1   9        2.51       21.27     26.96 o 
  -3   1   9       21.90       13.87     23.57 o 
  -2   1   9      175.63      102.05     39.43 o 
  -1   1   9      363.28      360.08     55.66 o 
   0   1   9       34.89       48.38     13.31 o 
   1   1   9     2169.77     1976.56     68.13 o 
   2   1   9     3218.73     3428.56    104.68 o 
   3   1   9       87.67      112.57     28.39 o 
   4   1   9      238.36      238.31     53.34 o 
   5   1   9      470.42      513.73     85.24 o 
   6   1   9       36.31       19.71     44.07 o 
   7   1   9     1031.74     1102.84    123.50 o 
   8   1   9      699.95      806.55    129.30 o 
   9   1   9      297.00      484.16    111.91 o 
  10   1   9        1.28        8.12     51.03 o 
  -9   2   9        1.39       17.97     67.26 o 
  -8   2   9       60.96       44.96     40.12 o 
  -7   2   9       17.87      103.46     38.45 o 
  -6   2   9      104.69      165.88     40.61 o 
  -5   2   9      203.27      205.92     39.71 o 
  -4   2   9     2091.88     2284.95     90.41 o 
  -3   2   9     1540.75     1750.52    107.27 o 
  -2   2   9       31.25       20.87     32.47 o 
  -1   2   9      833.65      648.83     64.94 o 
   0   2   9      608.83      598.39     61.46 o 
   1   2   9      595.78      574.55     35.07 o 
   2   2   9      989.93      892.07     49.30 o 
   3   2   9      879.77      816.14     52.92 o 
   4   2   9      844.96      856.11     76.54 o 
   5   2   9      189.16      134.52     48.13 o 
   6   2   9       78.76      129.88     56.82 o 
   7   2   9       66.88      125.82     63.78 o 
   8   2   9        5.97       48.71     53.92 o 
   9   2   9       11.96      -21.45     59.14 o 
  10   2   9      191.83      -38.27     38.27 o 
 -10   3   9        1.23      -55.08     76.54 o 
  -9   3   9       36.64       40.59     69.00 o 
  -8   3   9       43.71       59.72     70.16 o 
  -7   3   9       13.82       71.28     82.63 o 
  -6   3   9       75.49      103.49     36.77 o 
  -5   3   9       68.99       37.85     29.22 o 
  -4   3   9       35.77       34.83     29.28 o 
  -3   3   9      476.60      402.40     63.78 o 
  -2   3   9     1265.10     1007.75     80.02 o 
  -1   3   9      248.83      211.06     46.97 o 
   0   3   9      516.25      452.27     56.24 o 
   1   3   9        1.44       -4.89     11.51 o 
   2   3   9     1740.19     1674.18     65.04 o 
   3   3   9       34.55       39.73     21.13 o 
   4   3   9      178.55      157.82     38.27 o 
   5   3   9      314.00      285.03     43.24 o 
   6   3   9     2571.50     3118.92    173.95 o 
   7   3   9      354.86      524.17     95.09 o 
   8   3   9       42.70       29.57     56.24 o 
   9   3   9      106.69       40.59     66.68 o 
  10   3   9      142.04      -29.57     32.47 o 
  11   3   9       74.30      -40.01     40.01 o 
  -9   4   9        0.06       -9.86     70.16 o 
  -8   4   9        0.19      -64.36     64.36 o 
  -7   4   9      218.46      201.20     75.96 o 
  -6   4   9      156.52      214.73     44.13 o 
  -5   4   9     1040.07     1018.04     63.49 o 
  -4   4   9       18.15       -3.21     25.52 o 
  -3   4   9       19.96       26.32     20.26 o 
  -2   4   9       73.91       58.63     18.50 o 
  -1   4   9       55.76       51.16     13.31 o 
   0   4   9       39.45       19.29     13.84 o 
   1   4   9     3548.69     3185.36     88.73 o 
   2   4   9     2212.05     1873.05     67.86 o 
   3   4   9       17.94       26.18     19.06 o 
   4   4   9      155.02      164.33     60.30 o 
   5   4   9     1193.79     1190.04    212.51 o 
   6   4   9      827.92      938.05     67.64 o 
   7   4   9       95.08      109.01     57.40 o 
   8   4   9       34.65      -16.24     49.87 o 
   9   4   9      255.85      257.45     84.08 o 
  10   4   9       54.63       50.45     53.34 o 
  11   4   9        2.00       60.30     50.45 o 
  -9   5   9       12.86      -27.83     74.80 o 
  -8   5   9        0.91      -10.44     68.42 o 
  -7   5   9      150.84      192.50     81.18 o 
  -6   5   9       30.59        1.74     55.08 o 
  -5   5   9     1710.87     1578.88    122.92 o 
  -4   5   9      597.00      544.23     40.55 o 
  -3   5   9     1362.63     1452.29     57.91 o 
  -2   5   9      554.11      576.35     66.10 o 
  -1   5   9      336.68      285.07     37.40 o 
   0   5   9      746.90      689.68     39.45 o 
   1   5   9     1499.10     1504.53    103.79 o 
   2   5   9       82.26       61.15     24.93 o 
   3   5   9      107.03       74.09     23.36 o 
   4   5   9      340.20      325.09     41.19 o 
   5   5   9      589.23      583.70     50.98 o 
   6   5   9       33.98       22.71     30.49 o 
   7   5   9      319.47      307.12     50.62 o 
   8   5   9      518.92      692.45     68.96 o 
   9   5   9      177.61      282.96     89.29 o 
  10   5   9      129.98      -12.18     44.65 o 
  11   5   9        0.93      -44.07     44.07 o 
  -9   6   9      200.56      349.64    120.61 o 
  -8   6   9       41.69      122.92     79.44 o 
  -7   6   9      217.16      371.67     96.25 o 
  -6   6   9       43.04       56.82     64.36 o 
  -5   6   9      298.20      407.04     84.08 o 
  -4   6   9      778.70      898.54     62.62 o 
  -3   6   9      106.88      104.32     19.63 o 
  -2   6   9       75.84       63.15     22.71 o 
  -1   6   9      433.88      362.92     65.52 o 
   0   6   9       19.40       15.38     17.80 o 
   1   6   9       29.21       24.88     18.02 o 
   2   6   9      352.73      302.16     35.56 o 
   3   6   9     1352.98     1313.20     73.64 o 
   4   6   9      558.32      552.69     45.49 o 
   5   6   9       22.86       -3.48     23.93 o 
   6   6   9      269.94      313.16     47.61 o 
   7   6   9      173.15      191.16     51.61 o 
   8   6   9      123.67      143.62     60.59 o 
   9   6   9       55.09       71.72     40.53 o 
  10   6   9      170.34      -31.89     42.33 o 
  11   6   9       69.70      -35.37     44.07 o 
  -8   7   9        3.90       22.61     46.97 o 
  -7   7   9        4.73      -59.14     59.14 o 
  -6   7   9       30.30       22.61     64.36 o 
  -5   7   9        2.90       27.30     37.97 o 
  -4   7   9       99.25      144.48     30.86 o 
  -3   7   9       92.00       56.66     39.14 o 
  -2   7   9      120.42      111.63     29.81 o 
  -1   7   9      915.97      951.00     55.88 o 
   0   7   9        1.08        3.83     19.30 o 
   1   7   9      394.37      354.92     39.44 o 
   2   7   9        1.48       10.73     25.22 o 
   3   7   9      239.67      217.15     50.45 o 
   4   7   9        0.07      -20.00     20.00 o 
   5   7   9      225.56      252.11     81.47 o 
   6   7   9     1407.10     1759.18     85.68 o 
   7   7   9      495.89      472.22     57.91 o 
   8   7   9       55.53       23.86     31.76 o 
   9   7   9       52.76       42.33     57.98 o 
  10   7   9        0.66      -11.02     28.99 o 
  11   7   9       18.00      -36.53     36.53 o 
  -8   8   9       24.28       69.00     60.88 o 
  -7   8   9       18.31        5.22     52.76 o 
  -6   8   9       71.84       75.38     70.16 o 
  -5   8   9       16.78       -2.69     23.68 o 
  -4   8   9        4.26        0.46     25.45 o 
  -3   8   9       90.43      133.60     34.79 o 
  -2   8   9       61.27       54.49     27.65 o 
  -1   8   9      246.37      257.24     39.30 o 
   0   8   9      140.98      165.08     38.27 o 
   1   8   9     2721.50     2908.43    101.27 o 
   2   8   9     3230.26     3462.98    110.68 o 
   3   8   9      316.94      291.08     40.99 o 
   4   8   9      143.98      127.00     33.09 o 
   5   8   9        2.50      -15.41     23.78 o 
   6   8   9      181.32      174.04     57.11 o 
   7   8   9      439.35      506.41     78.86 o 
   8   8   9       45.52      151.92     67.84 o 
   9   8   9      282.69      495.76    110.17 o 
  10   8   9       80.50       -4.64     33.63 o 
  11   8   9        7.68      114.81     52.18 o 
  -7   9   9       33.11      -41.75     41.75 o 
  -6   9   9       35.35       13.34     71.32 o 
  -5   9   9        4.71       16.50     25.61 o 
  -4   9   9      552.14      496.74     46.45 o 
  -3   9   9      619.39      612.07    126.40 o 
  -2   9   9        2.28        4.87     26.20 o 
  -1   9   9       89.14      114.69     34.82 o 
   0   9   9       73.89       54.96     27.44 o 
   1   9   9       65.30       44.41     52.47 o 
   2   9   9       56.39       89.88     30.49 o 
   3   9   9      889.19      897.10     60.01 o 
   4   9   9     1092.06     1177.29     68.56 o 
   5   9   9     1761.11     1958.50     88.97 o 
   6   9   9       51.44       70.10     39.72 o 
   7   9   9      120.43       90.45     58.56 o 
   8   9   9       25.66       93.93     60.88 o 
   9   9   9       53.33      -26.09     59.14 o 
  10   9   9      206.48       13.34     41.75 o 
  -7  10   9       17.85        9.86     49.87 o 
  -6  10   9       96.00      200.62     82.34 o 
  -5  10   9        2.92      -16.33     27.54 o 
  -4  10   9       33.56       -2.90     54.50 o 
  -3  10   9       64.75       16.17     34.84 o 
  -2  10   9       96.75       22.72     30.94 o 
  -1  10   9      956.74     1102.26     71.54 o 
   0  10   9       97.61      134.32     34.50 o 
   1  10   9        1.16       12.57     26.73 o 
   2  10   9       15.30       -2.47     27.15 o 
   3  10   9      833.47      969.09     65.12 o 
   4  10   9       90.27      103.70     35.15 o 
   5  10   9       54.37       78.73     35.42 o 
   6  10   9       98.21       96.25     57.40 o 
   7  10   9      380.91      470.82     93.35 o 
   8  10   9        1.56       50.45     63.78 o 
   9  10   9        0.34      -41.17     41.17 o 
  10  10   9       89.22        9.86     42.33 o 
  -6  11   9       65.32       68.42     72.48 o 
  -5  11   9        5.32      -19.69     47.16 o 
  -4  11   9      163.81      213.15     53.71 o 
  -3  11   9       61.44       13.42     35.66 o 
  -2  11   9      251.81      321.96     55.14 o 
  -1  11   9       64.75      128.55     39.85 o 
   0  11   9       45.55       45.46     30.74 o 
   1  11   9       12.03       -2.73     24.56 o 
   2  11   9      333.79      442.40     79.73 o 
   3  11   9      233.85      357.27     98.86 o 
   4  11   9       66.58       69.27     34.63 o 
   5  11   9      134.57      125.82     60.30 o 
   6  11   9      132.61      150.18     66.10 o 
   7  11   9      123.62       97.99     64.94 o 
   8  11   9       23.88      -24.35     54.50 o 
   9  11   9        1.93       15.08     36.53 o 
  10  11   9      179.77      -27.25     37.11 o 
  -5  12   9        7.46        4.76     33.02 o 
  -4  12   9        5.97       41.46     44.28 o 
  -3  12   9      171.08      253.36     80.02 o 
  -2  12   9       35.40       68.62     42.22 o 
  -1  12   9      122.00       86.78     44.65 o 
   0  12   9        4.28       13.86     35.95 o 
   1  12   9       51.80      106.68     35.08 o 
   2  12   9      671.64      700.53     70.74 o 
   3  12   9      138.73      103.01     39.53 o 
   4  12   9        8.07      -35.95     42.33 o 
   5  12   9      421.94      288.76     77.70 o 
   6  12   9       17.63      -41.17     41.17 o 
   7  12   9      197.53      335.72     97.99 o 
   8  12   9      168.31      -16.82     39.43 o 
   9  12   9       34.32       -2.90     40.01 o 
  -4  13   9      169.52      208.85     61.76 o 
  -3  13   9       13.76       38.32     45.30 o 
  -2  13   9       68.13       99.42     53.63 o 
  -1  13   9        0.03      -37.08     38.85 o 
   0  13   9      125.88      120.59     46.89 o 
   1  13   9      167.18      144.18     51.32 o 
   2  13   9       78.87      103.21     62.04 o 
   3  13   9      178.85      130.46     65.52 o 
   4  13   9       58.18      140.90     64.36 o 
   5  13   9      452.57      424.44     95.09 o 
   6  13   9        0.19       -6.38     56.82 o 
   7  13   9        0.54      -20.87     47.55 o 
   8  13   9        2.17       -1.74     38.27 o 
   9  13   9       17.71       51.03     49.87 o 
  -3  14   9       27.48       71.32     48.79 o 
  -2  14   9        0.61       -2.85     46.31 o 
  -1  14   9      207.26      241.07     57.11 o 
   0  14   9      164.85      253.68     57.94 o 
   1  14   9       17.42       41.75     61.46 o 
   2  14   9       18.59      -13.92     53.34 o 
   3  14   9        1.19       71.32     59.72 o 
   4  14   9       21.75      -15.66     59.14 o 
   5  14   9       46.76       96.83     66.68 o 
   6  14   9      161.69        8.12     35.95 o 
   7  14   9       10.85       61.46     46.39 o 
   8  14   9        0.54        1.74     39.43 o 
  -2  15   9       12.32       -2.90     90.45 o 
  -1  15   9       11.58       42.19     64.07 o 
   0  15   9       18.11       70.16     71.32 o 
   1  15   9       23.75       24.93     57.98 o 
   2  15   9       90.42       55.66     66.68 o 
   3  15   9       18.41       63.78     64.94 o 
   4  15   9        1.31       12.76     48.13 o 
   5  15   9       18.76      -38.85     38.85 o 
   6  15   9       28.60      -17.97     35.95 o 
   7  15   9        0.46      -18.55     43.49 o 
   1  16   9        0.39       -6.38     82.34 o 
   2  16   9       26.80       44.07     82.34 o 
   3  16   9        4.68       77.12     90.45 o 
   4  16   9      121.72       38.85     71.32 o 
  -4  -9  10        1.55      -19.13     86.97 o 
  -3  -9  10       17.70      -38.85     71.90 o 
  -2  -9  10       80.28      209.32     86.97 o 
  -6  -8  10        1.59      -48.13     48.13 o 
  -5  -8  10       81.56      -16.24     48.13 o 
  -4  -8  10       30.98       77.70     72.48 o 
  -3  -8  10        5.82       70.74     70.16 o 
  -2  -8  10        0.78      -58.56     58.56 o 
  -1  -8  10       11.01      -30.15     65.52 o 
   0  -8  10       24.57        2.90     67.26 o 
   2  -8  10       27.84       62.62     74.22 o 
   3  -8  10       26.07      153.40     56.39 o 
  -7  -7  10       35.77      -16.24     49.87 o 
  -6  -7  10       10.26      -44.65     46.39 o 
  -5  -7  10      107.22       23.77     52.76 o 
  -4  -7  10      193.32      229.03     85.24 o 
  -3  -7  10        6.13        7.54     64.94 o 
  -2  -7  10      164.66      105.53     70.74 o 
  -1  -7  10       99.70      198.88     78.86 o 
   0  -7  10       49.39       96.83     68.42 o 
   1  -7  10      113.67      111.58     43.32 o 
   2  -7  10       77.60      108.67     53.04 o 
   3  -7  10       77.67      185.88     60.39 o 
   4  -7  10       24.45       -9.71     52.42 o 
  -8  -6  10       12.38       34.79     66.68 o 
  -7  -6  10       66.09       54.50     53.92 o 
  -6  -6  10       51.66       11.60     47.55 o 
  -5  -6  10        1.93       24.35     69.58 o 
  -4  -6  10       33.02       17.97     60.88 o 
  -3  -6  10        1.77       27.25     60.88 o 
  -2  -6  10      616.38      743.93    111.91 o 
  -1  -6  10      435.93      457.49     92.19 o 
   0  -6  10        4.16        2.10     44.36 o 
   1  -6  10       64.86       58.56     64.94 o 
   2  -6  10       63.56      118.43     48.52 o 
   3  -6  10        0.13       -6.14     44.25 o 
   4  -6  10       11.65       11.17     70.45 o 
   5  -6  10       67.52      110.75     86.40 o 
   6  -6  10       93.35      331.08    120.61 o 
  -8  -5  10       17.28      -24.35     61.46 o 
  -7  -5  10      208.30      247.01     86.97 o 
  -6  -5  10       20.07       22.03     69.58 o 
  -5  -5  10        0.67        9.28     57.98 o 
  -4  -5  10       22.85       14.50     54.50 o 
  -3  -5  10        4.56      100.89     62.04 o 
  -2  -5  10       49.73       80.02     57.40 o 
  -1  -5  10       28.51        0.55     35.05 o 
   0  -5  10      333.22      379.52     54.30 o 
   1  -5  10      482.63      684.78    104.95 o 
   2  -5  10       69.45       80.23     42.08 o 
   3  -5  10       47.56      120.07     47.75 o 
   4  -5  10      214.74      211.64     73.06 o 
   5  -5  10        9.05       -1.74     59.72 o 
   6  -5  10       16.22      -53.92     53.92 o 
  -9  -4  10       10.99       73.06     73.64 o 
  -8  -4  10        4.86       24.93     61.46 o 
  -7  -4  10       39.07       -2.32     62.04 o 
  -6  -4  10        0.33      -44.07     44.07 o 
  -5  -4  10       25.00        9.28     53.92 o 
  -4  -4  10      504.30      387.33     84.66 o 
  -3  -4  10      187.28      231.35     71.90 o 
  -2  -4  10      233.83      178.97     52.76 o 
  -1  -4  10       41.83       70.74     47.55 o 
   0  -4  10        6.76       14.97     28.64 o 
   1  -4  10      328.42      306.24     39.61 o 
   2  -4  10       27.71       73.36     37.07 o 
   3  -4  10      489.27      585.48     73.64 o 
   4  -4  10       74.75       84.08     64.36 o 
   5  -4  10        7.18       -9.28     58.56 o 
   6  -4  10       37.63      133.94     80.60 o 
   7  -4  10       19.72      221.50     97.99 o 
  -9  -3  10      192.30      256.29     94.51 o 
  -8  -3  10       69.16       84.66     68.42 o 
  -7  -3  10        1.57       -4.64     55.08 o 
  -6  -3  10       12.24      -38.27     38.27 o 
  -5  -3  10      128.75       63.78     52.18 o 
  -4  -3  10       88.15      125.24     57.98 o 
  -3  -3  10      341.41      335.30     45.32 o 
  -2  -3  10       35.98       48.53     31.70 o 
  -1  -3  10       23.62       39.43     41.75 o 
   0  -3  10      337.07      369.35     69.00 o 
   1  -3  10      163.49      257.74     33.85 o 
   2  -3  10      654.75      790.51     50.00 o 
   3  -3  10      112.44      139.74     61.46 o 
   4  -3  10       13.38       41.17     51.61 o 
   5  -3  10       57.43      122.92     67.84 o 
   6  -3  10      150.44      275.42     81.76 o 
   7  -3  10      237.04      365.87     97.99 o 
   8  -3  10        9.11       73.06     95.09 o 
  -9  -2  10       20.43       21.45     63.78 o 
  -8  -2  10       17.51       -3.48     58.56 o 
  -7  -2  10        0.85      -17.39     46.97 o 
  -6  -2  10      508.66      587.37     96.25 o 
  -5  -2  10      290.45      318.91     71.90 o 
  -4  -2  10      252.15      301.62     43.98 o 
  -3  -2  10      210.67      277.88     44.41 o 
  -2  -2  10       36.28       70.16     40.59 o 
  -1  -2  10       23.11       -6.96     36.53 o 
   0  -2  10      329.45      352.54     67.84 o 
   1  -2  10      635.77      663.90     69.70 o 
   2  -2  10      142.98      208.62     40.50 o 
   3  -2  10       80.73      138.00     51.03 o 
   4  -2  10      324.92      483.58     85.82 o 
   5  -2  10      663.29      832.64    108.43 o 
   6  -2  10     1075.69     1281.43    132.78 o 
   7  -2  10        8.32      -50.45     50.45 o 
   8  -2  10       73.68       11.02     70.74 o 
  -9  -1  10        0.86      -13.92     57.40 o 
  -8  -1  10      114.99      165.83     64.36 o 
  -7  -1  10        9.68        5.22     46.97 o 
  -6  -1  10       16.23       -6.96     41.17 o 
  -5  -1  10      157.52      205.29     40.79 o 
  -4  -1  10        1.83      -18.65     25.79 o 
  -3  -1  10       70.59       57.46     45.23 o 
  -2  -1  10      561.06      595.49     70.16 o 
  -1  -1  10       50.47       62.04     40.59 o 
   0  -1  10     2575.18     2528.07    136.26 o 
   1  -1  10     1591.62     1782.31    112.20 o 
   2  -1  10        1.47       -8.84     22.91 o 
   3  -1  10       14.30      -26.67     30.73 o 
   4  -1  10      240.73      285.86     70.74 o 
   5  -1  10      104.76      114.81     52.76 o 
   6  -1  10        3.06       30.73     51.03 o 
   7  -1  10       36.75       99.73     70.16 o 
   8  -1  10      118.84      362.40    102.63 o 
   9  -1  10       80.37      167.57    100.89 o 
  -9   0  10       21.97      142.06     75.38 o 
  -8   0  10       31.61      -36.53     46.97 o 
  -7   0  10        8.11       -8.70     46.97 o 
  -6   0  10       48.25       92.53     37.47 o 
  -5   0  10      845.07      780.82     60.86 o 
  -4   0  10     1110.57     1047.05     66.97 o 
  -3   0  10       22.72       53.75     26.85 o 
  -2   0  10       52.55      114.23     44.07 o 
  -1   0  10       18.42       24.35     37.11 o 
   0   0  10      208.39      273.10     56.24 o 
   1   0  10        4.12       11.16     18.00 o 
   2   0  10       45.36       23.66     29.28 o 
   3   0  10     1355.14     1410.77     79.73 o 
   4   0  10     1613.08     1814.30    121.76 o 
   5   0  10      691.34      948.03    100.31 o 
   6   0  10      210.12      229.03     70.74 o 
   7   0  10      179.49      112.49     75.96 o 
   8   0  10       15.87       11.60     57.98 o 
   9   0  10       33.93       33.63     76.54 o 
  -9   1  10        6.39       85.24     63.78 o 
  -8   1  10      220.62      274.84     72.48 o 
  -7   1  10       66.21       39.60     38.22 o 
  -6   1  10        0.10       28.53     32.27 o 
  -5   1  10       35.18       50.14     31.75 o 
  -4   1  10        0.71       10.88     25.67 o 
  -3   1  10      257.88      203.52     51.61 o 
  -2   1  10     1600.18     1469.30     97.99 o 
  -1   1  10     1452.55     1431.61     96.25 o 
   0   1  10        2.48      -13.34     33.05 o 
   1   1  10       75.38       54.11     19.43 o 
   2   1  10       91.93       51.14     24.56 o 
   3   1  10       10.65       25.84     25.64 o 
   4   1  10       34.98      -16.11     26.67 o 
   5   1  10      240.58      258.03     67.84 o 
   6   1  10      771.44      916.72    108.43 o 
   7   1  10      192.94      180.91     76.54 o 
   8   1  10        8.00       20.29     60.88 o 
   9   1  10      134.14      354.86    100.31 o 
  10   1  10      130.76       22.61     49.29 o 
  -8   2  10        9.26      -16.25     60.59 o 
  -7   2  10      228.84      267.20     48.16 o 
  -6   2  10       88.50       38.46     32.43 o 
  -5   2  10        9.16      -13.45     27.21 o 
  -4   2  10      631.24      535.36     52.77 o 
  -3   2  10      154.54      183.81     52.18 o 
  -2   2  10      913.48      912.66     80.60 o 
  -1   2  10      444.39      322.39     58.56 o 
   0   2  10       87.50       45.81     33.63 o 
   1   2  10     4059.59     3849.51    166.99 o 
   2   2  10     1823.87     1926.18     74.21 o 
   3   2  10        1.58       -2.66     20.07 o 
   4   2  10     1132.99     1077.22     67.52 o 
   5   2  10      253.62      305.57     66.10 o 
   6   2  10      153.85      216.28     63.20 o 
   7   2  10       31.98      102.05     59.72 o 
   8   2  10      134.13      122.92     69.00 o 
   9   2  10      334.26      659.27    125.24 o 
  10   2  10      101.70       -1.74     48.71 o 
  -9   3  10       14.95       45.81     82.34 o 
  -8   3  10       12.93      -66.10     66.10 o 
  -7   3  10       34.71       40.35     36.17 o 
  -6   3  10      278.14      414.92    114.23 o 
  -5   3  10      942.09      879.70     64.27 o 
  -4   3  10     1110.76     1075.82     65.69 o 
  -3   3  10      268.63      365.29     65.52 o 
  -2   3  10      128.71       69.58     42.91 o 
  -1   3  10       28.88       24.93     32.47 o 
   0   3  10      453.86      416.32     62.04 o 
   1   3  10      774.43      724.79     73.06 o 
   2   3  10       23.99       33.09     19.73 o 
   3   3  10       23.97       55.25     25.05 o 
   4   3  10     1405.60     1571.69     77.28 o 
   5   3  10       98.62       57.40     42.62 o 
   6   3  10        2.11       -2.19     26.46 o 
   7   3  10      391.30      506.19     93.35 o 
   8   3  10      511.83      703.34    115.39 o 
   9   3  10       47.61       -3.48     59.14 o 
  10   3  10       11.46       19.71     46.39 o 
  -9   4  10        0.46      -69.58     69.58 o 
  -8   4  10       25.32      130.46     72.48 o 
  -7   4  10       10.08       73.64     64.94 o 
  -6   4  10       65.53       40.77     47.55 o 
  -5   4  10        5.31      -24.38     29.12 o 
  -4   4  10     1871.39     2049.25     89.33 o 
  -3   4  10      521.22      565.92     73.64 o 
  -2   4  10      231.56      273.10     59.14 o 
  -1   4  10     1077.91     1042.54     86.40 o 
   0   4  10     1625.43     1315.06     93.93 o 
   1   4  10      169.26      217.43     26.16 o 
   2   4  10      457.33      411.06     37.40 o 
   3   4  10     4052.24     4323.09    124.36 o 
   4   4  10      721.08      739.87     83.21 o 
   5   4  10        9.51      -31.93     34.79 o 
   6   4  10        9.62        4.87     51.61 o 
   7   4  10       59.62       56.13     38.38 o 
   8   4  10        2.23       -2.32     55.08 o 
   9   4  10       13.80      -10.44     62.62 o 
  10   4  10      183.44       49.29     44.65 o 
  -9   5  10       32.85       60.88     95.09 o 
  -8   5  10       31.08       64.36     70.74 o 
  -7   5  10       69.94       73.64     72.48 o 
  -6   5  10      270.83      325.29     84.08 o 
  -5   5  10      510.91      494.61     52.08 o 
  -4   5  10        0.63      -13.71     26.92 o 
  -3   5  10      181.30      181.49     57.98 o 
  -2   5  10      268.93      210.48     56.82 o 
  -1   5  10     1319.36     1617.15    106.69 o 
   0   5  10       61.45       46.92     22.32 o 
   1   5  10       34.74       10.55     17.97 o 
   2   5  10       78.79       69.79     22.56 o 
   3   5  10      233.61      180.81     31.33 o 
   4   5  10       96.85       55.09     27.16 o 
   5   5  10     1216.92     1146.46     68.41 o 
   6   5  10     2092.95     2389.52    104.05 o 
   7   5  10        5.15       -5.81     53.63 o 
   8   5  10        7.83       25.24     36.97 o 
   9   5  10      191.53      247.65     54.88 o 
  10   5  10        4.14       17.15     31.24 o 
  11   5  10       25.23      -15.08     49.29 o 
  -9   6  10        0.62      -13.34    102.05 o 
  -8   6  10       51.90       84.66     56.24 o 
  -7   6  10      130.70      113.65     75.96 o 
  -6   6  10      159.54      177.43     77.70 o 
  -5   6  10        3.62        8.12     55.66 o 
  -4   6  10      232.62      257.05     42.46 o 
  -3   6  10      259.34      284.12     64.94 o 
  -2   6  10       31.53       31.89     41.75 o 
  -1   6  10        0.37       -1.37     17.98 o 
   0   6  10      174.33      126.28     42.91 o 
   1   6  10     2175.38     2060.67     75.93 o 
   2   6  10       50.37       42.86     21.02 o 
   3   6  10        0.45       -4.79     20.33 o 
   4   6  10       71.62       64.74     26.02 o 
   5   6  10        1.99       59.45     27.87 o 
   6   6  10       22.41       28.44     29.31 o 
   7   6  10        2.08       26.52     31.76 o 
   8   6  10       94.63      126.00     42.59 o 
   9   6  10      851.88     1040.33     84.54 o 
  10   6  10      168.36       39.43     38.27 o 
  11   6  10      208.91      -20.87     47.55 o 
  -8   7  10        0.87       24.93     54.50 o 
  -7   7  10       28.14      -17.39     67.26 o 
  -6   7  10        3.25       31.89     62.04 o 
  -5   7  10       84.67      -12.76     54.50 o 
  -4   7  10      604.87      598.39     93.93 o 
  -3   7  10      234.85      351.38     73.06 o 
  -2   7  10      307.11      349.64     68.42 o 
  -1   7  10        2.25       -3.33     18.87 o 
   0   7  10       10.09       -1.46     18.25 o 
   1   7  10      150.99      161.15     30.01 o 
   2   7  10       76.95       75.47     25.63 o 
   3   7  10     1348.27     1497.68     71.33 o 
   4   7  10     4708.17     5159.44    147.39 o 
   5   7  10       58.18       86.32     49.58 o 
   6   7  10       23.94       48.22     30.13 o 
   7   7  10      391.73      343.94     95.09 o 
   8   7  10      103.21      156.90     44.01 o 
   9   7  10       55.61       76.42     43.32 o 
  10   7  10        4.72        4.06     33.05 o 
  -8   8  10        0.93       44.07     54.50 o 
  -7   8  10        4.40        0.58     38.85 o 
  -6   8  10        0.19       24.35     70.16 o 
  -5   8  10        0.94       23.19     61.46 o 
  -4   8  10       41.40       50.45     60.30 o 
  -3   8  10       37.56       76.54     51.03 o 
  -2   8  10      187.05      137.26     34.73 o 
  -1   8  10      747.36      840.55    161.77 o 
   0   8  10      794.55      777.42     53.82 o 
   1   8  10       22.98       26.58     23.79 o 
   2   8  10      899.67     1069.10     62.03 o 
   3   8  10       55.17       54.51     39.72 o 
   4   8  10       64.61       52.24     28.90 o 
   5   8  10       21.48       -1.88     42.91 o 
   6   8  10       50.70       31.35     31.61 o 
   7   8  10      974.60     1232.53    182.94 o 
   8   8  10        0.62       38.93     32.49 o 
   9   8  10       42.35       49.87     61.46 o 
  10   8  10      157.35       55.66     50.45 o 
  -7   9  10       24.25       33.05     52.18 o 
  -6   9  10        8.98      -19.71     50.45 o 
  -5   9  10      206.88      204.10     82.92 o 
  -4   9  10       70.46       92.77     57.98 o 
  -3   9  10      413.43      422.12     82.92 o 
  -2   9  10       95.66       60.00     32.43 o 
  -1   9  10      185.14      231.18     40.95 o 
   0   9  10       37.38       38.16     25.95 o 
   1   9  10      472.50      517.94     61.17 o 
   2   9  10      713.16      919.50     69.87 o 
   3   9  10      224.33      263.69     70.74 o 
   4   9  10       11.18       26.45     29.21 o 
   5   9  10       28.77       60.16     45.52 o 
   6   9  10      172.76       84.43     37.02 o 
   7   9  10      202.21      106.11     61.46 o 
   8   9  10        7.09      -42.91     49.29 o 
   9   9  10      147.43      182.65     80.02 o 
  10   9  10       51.91       27.25     41.75 o 
  -7  10  10        1.43       24.35     51.61 o 
  -6  10  10       93.79      135.10     81.18 o 
  -5  10  10        0.00      -49.87     49.87 o 
  -4  10  10       31.69      -19.13     54.50 o 
  -3  10  10       85.37      150.18     64.94 o 
  -2  10  10       21.54       28.39     33.18 o 
  -1  10  10       40.34       22.96     29.51 o 
   0  10  10      125.58      166.86     39.46 o 
   1  10  10      412.88      549.03     95.09 o 
   2  10  10       19.36      -20.60     24.97 o 
   3  10  10       18.37       33.94     33.92 o 
   4  10  10       78.24      101.50     37.51 o 
   5  10  10       61.99      105.76     80.02 o 
   6  10  10        2.61       -4.64     43.49 o 
   7  10  10      130.04      296.29     81.76 o 
   8  10  10      176.85      139.16     72.48 o 
   9  10  10       37.52        5.22     43.49 o 
  10  10  10       60.65        8.70     42.33 o 
  -6  11  10       19.93       40.01     71.90 o 
  -5  11  10       84.80       40.59     67.26 o 
  -4  11  10       46.17       51.03     62.04 o 
  -3  11  10        0.81      -16.73     36.02 o 
  -2  11  10      139.27      122.30     41.19 o 
  -1  11  10       35.04       59.96     33.97 o 
   0  11  10       79.46      146.41     40.95 o 
   1  11  10      270.54      382.97     73.93 o 
   2  11  10      255.37      308.36     47.37 o 
   3  11  10      371.41      479.19     55.23 o 
   4  11  10      656.30      724.62     62.81 o 
   5  11  10       31.63       37.69     49.29 o 
   6  11  10        0.72       62.62     54.50 o 
   7  11  10        2.20      -30.15     52.18 o 
   8  11  10       25.63       86.40     71.32 o 
   9  11  10        6.36        9.86     39.43 o 
  10  11  10      112.69      -35.95     42.91 o 
  -5  12  10       19.28        8.70     66.68 o 
  -4  12  10        3.50      -31.31     55.08 o 
  -3  12  10        9.76      -12.14     38.14 o 
  -2  12  10      178.48      136.03     46.72 o 
  -1  12  10       20.01       21.74     35.67 o 
   0  12  10        1.64       41.49     34.26 o 
   1  12  10        0.22       29.93     29.08 o 
   2  12  10        0.00       21.85     30.54 o 
   3  12  10       43.77       61.27     34.01 o 
   4  12  10      108.68      113.65     59.14 o 
   5  12  10      307.57      352.54     84.66 o 
   6  12  10      174.36      195.40     72.48 o 
   7  12  10      179.81      158.29     69.00 o 
   8  12  10       66.57      -34.21     34.21 o 
   9  12  10       12.63       38.27     45.23 o 
  -4  13  10        6.04      -57.40     57.40 o 
  -3  13  10        3.78       70.16     68.42 o 
  -2  13  10        0.45        4.42     43.00 o 
  -1  13  10        4.81       26.49     37.47 o 
   0  13  10       20.95       34.20     37.45 o 
   1  13  10       77.88       81.10     39.78 o 
   2  13  10       13.90      -41.53     49.29 o 
   3  13  10       71.05       39.43     55.08 o 
   4  13  10       63.60       58.56     59.14 o 
   5  13  10      174.81      220.34     78.28 o 
   6  13  10       80.30       72.48     67.84 o 
   7  13  10        1.22      -40.01     40.01 o 
   8  13  10       30.72       11.60     44.65 o 
  -3  14  10        1.19       34.21     67.26 o 
  -2  14  10      126.00      201.51     57.05 o 
  -1  14  10        4.69      -31.21     41.08 o 
   0  14  10       54.24       49.25     41.58 o 
   1  14  10       20.64       31.71     39.82 o 
   2  14  10       12.31       55.08     60.88 o 
   3  14  10       35.13       70.16     61.46 o 
   4  14  10       94.97      117.71     70.74 o 
   5  14  10      179.80      299.19     92.19 o 
   6  14  10       20.89       70.74     59.14 o 
   7  14  10        0.98        6.96     42.91 o 
   8  14  10       47.97        0.00     41.75 o 
  -1  15  10       19.33        4.84     43.22 o 
   0  15  10       23.16       13.34     51.61 o 
   1  15  10        0.22      -41.75     52.76 o 
   2  15  10        2.37       18.55     59.14 o 
   3  15  10        1.30      -50.45     50.45 o 
   4  15  10        0.74      -56.24     56.24 o 
   5  15  10        1.44      -77.70     77.70 o 
   6  15  10      247.65      354.86    117.71 o 
   1  16  10        3.48      -71.32     84.08 o 
   2  16  10       47.13       85.24     86.40 o 
   3  16  10       21.54       -6.96     77.70 o 
   4  16  10       11.47      -17.97     82.34 o 
  -4  -8  11        4.07      -48.13     79.44 o 
  -3  -8  11      179.03      303.83    101.47 o 
  -2  -8  11        3.60       57.98     73.06 o 
  -1  -8  11        2.16      -32.47     68.42 o 
  -6  -7  11        5.18       38.85     53.92 o 
  -5  -7  11       46.20        2.32     51.61 o 
  -4  -7  11       80.42       51.03     42.91 o 
  -3  -7  11        0.55      -26.67     62.04 o 
  -2  -7  11       69.12      108.43     75.96 o 
  -1  -7  11        1.94       51.03     71.32 o 
   0  -7  11      181.55      322.97     93.35 o 
   1  -7  11      134.12      198.88     84.66 o 
  -7  -6  11        5.98       32.47     56.24 o 
  -6  -6  11        4.72       68.42     55.08 o 
  -5  -6  11       51.65      -35.37     35.37 o 
  -4  -6  11      137.78      156.55     78.86 o 
  -3  -6  11      141.68      209.90     80.60 o 
  -2  -6  11      281.48      303.25     88.71 o 
  -1  -6  11       67.95       81.76     66.68 o 
   0  -6  11        0.42       35.37     60.88 o 
   1  -6  11       80.35      167.57     80.02 o 
   2  -6  11       23.22      -29.57     66.68 o 
   4  -6  11       37.68      141.48     85.24 o 
   5  -6  11       40.72      126.98     87.55 o 
  -8  -5  11       24.61       86.40     69.00 o 
  -7  -5  11        9.19       15.08     66.10 o 
  -6  -5  11       25.72      -11.02     39.43 o 
  -5  -5  11        0.31      -56.82     56.82 o 
  -4  -5  11       26.87       24.35     62.62 o 
  -3  -5  11        1.15       27.83     59.72 o 
  -2  -5  11      533.22      488.22     95.67 o 
  -1  -5  11      199.55      230.77     78.28 o 
   0  -5  11      170.41      143.80     66.10 o 
   1  -5  11       10.38       26.67     56.24 o 
   2  -5  11      247.64      173.37     80.02 o 
   3  -5  11      207.56      321.81     85.82 o 
   4  -5  11       28.59        7.54     70.16 o 
   5  -5  11      123.14      168.73     84.08 o 
   6  -5  11       15.12        4.06     91.03 o 
  -8  -4  11       26.82      -33.63     63.78 o 
  -7  -4  11       96.86      226.13     77.70 o 
  -6  -4  11       21.08       19.71     56.82 o 
  -5  -4  11        8.85       41.17     63.20 o 
  -4  -4  11       44.25       41.75     59.72 o 
  -3  -4  11      456.93      445.31     93.35 o 
  -2  -4  11        4.67        5.80     53.34 o 
  -1  -4  11        2.14       44.07     49.87 o 
   0  -4  11      221.36      273.10     73.64 o 
   1  -4  11        9.62       -6.38     55.08 o 
   2  -4  11        5.40      -55.66     55.66 o 
   3  -4  11       87.84       99.73     60.30 o 
   4  -4  11      263.11      416.32     96.25 o 
   5  -4  11      359.93      416.90    106.11 o 
   6  -4  11       62.74       82.92     71.32 o 
   7  -4  11      120.27      276.58    109.01 o 
  -8  -3  11        4.86       -4.64     64.36 o 
  -7  -3  11       22.20        4.64     55.66 o 
  -6  -3  11      181.39      156.55     65.52 o 
  -5  -3  11      144.95      141.48     60.30 o 
  -4  -3  11       28.03       50.45     53.34 o 
  -3  -3  11       84.64      143.80     64.36 o 
  -2  -3  11       60.12       81.15     39.20 o 
  -1  -3  11      106.49      122.92     50.45 o 
   0  -3  11     1128.57     1203.73    108.43 o 
   1  -3  11      281.46      316.59     77.70 o 
   2  -3  11      153.45      152.50     66.10 o 
   3  -3  11       35.12       51.03     55.08 o 
   4  -3  11       48.26       36.53     55.66 o 
   5  -3  11       46.36       50.45     61.46 o 
   6  -3  11        5.61      -17.39     66.10 o 
   7  -3  11      112.56      125.82     78.28 o 
  -9  -2  11       27.70       63.78     78.86 o 
  -8  -2  11        7.43       33.63     61.46 o 
  -7  -2  11        7.99        2.90     50.45 o 
  -6  -2  11      124.29      -22.61     50.45 o 
  -5  -2  11      155.63      140.90     58.56 o 
  -4  -2  11       11.75       31.21     32.14 o 
  -3  -2  11      101.00       57.67     35.07 o 
  -2  -2  11       96.03        7.54     42.91 o 
  -1  -2  11       22.88       15.66     41.17 o 
   0  -2  11      641.95      634.92     82.34 o 
   1  -2  11        0.13        8.12     45.81 o 
   2  -2  11     1024.91     1081.96    141.19 o 
   3  -2  11      877.61      880.10     72.40 o 
   4  -2  11      299.23      525.33     88.13 o 
   5  -2  11      169.27      242.37     80.02 o 
   6  -2  11       47.77       76.54     62.62 o 
   7  -2  11       43.25       42.33     77.12 o 
   8  -2  11        0.10       30.15     89.29 o 
  -9  -1  11        0.56      -19.13     64.94 o 
  -8  -1  11       14.67       38.27     57.98 o 
  -7  -1  11       18.09        6.96     52.76 o 
  -6  -1  11        4.24      -13.34     46.39 o 
  -5  -1  11        7.66        1.35     31.09 o 
  -4  -1  11       78.83        9.69     57.11 o 
  -3  -1  11       60.06       40.81     30.74 o 
  -2  -1  11     1233.28     1183.44     95.09 o 
  -1  -1  11        7.89       -7.54     38.85 o 
   0  -1  11      549.41      460.39     75.96 o 
   1  -1  11      129.48      143.80     54.50 o 
   2  -1  11      889.75      904.29     64.08 o 
   3  -1  11       60.20       -5.08     30.89 o 
   4  -1  11      104.75       77.12     51.61 o 
   5  -1  11      766.66      954.40    109.01 o 
   6  -1  11     1161.53     1379.42    143.80 o 
   7  -1  11      110.73      268.46     93.93 o 
   8  -1  11       71.98       63.78     82.92 o 
  -9   0  11       34.31      123.50     71.32 o 
  -8   0  11        0.32       -5.80     51.03 o 
  -7   0  11      132.10      209.90     70.16 o 
  -6   0  11      390.48      397.27     56.92 o 
  -5   0  11      151.16      142.40     39.97 o 
  -4   0  11       27.35      -23.30     25.72 o 
  -3   0  11       27.86       47.48     30.44 o 
  -2   0  11      143.85      142.06     48.71 o 
  -1   0  11      182.90      171.05     55.66 o 
   0   0  11      194.32      139.74     50.45 o 
   1   0  11     1425.34     1603.82    115.39 o 
   2   0  11       99.70       88.64     30.98 o 
   3   0  11      267.07      339.99     47.41 o 
   4   0  11       18.03       15.87     49.58 o 
   5   0  11       65.10      230.77     71.32 o 
   6   0  11       12.99       73.06     60.30 o 
   7   0  11       32.51       60.30     71.32 o 
   8   0  11      255.20      606.51    133.36 o 
   9   0  11      178.33       84.08     97.99 o 
  -9   1  11       20.65      -57.98     57.98 o 
  -8   1  11       17.18       81.76     59.14 o 
  -7   1  11       35.82       19.83     38.01 o 
  -6   1  11       59.92       93.46     42.04 o 
  -5   1  11        3.85       -3.64     27.24 o 
  -4   1  11       63.43       78.43     32.17 o 
  -3   1  11      430.81      536.93     77.12 o 
  -2   1  11       11.12       -2.32     36.53 o 
  -1   1  11      222.47      140.32     51.03 o 
   0   1  11      401.54      438.93     71.32 o 
   1   1  11      101.70       71.90     44.65 o 
   2   1  11       50.20       15.30     23.59 o 
   3   1  11      738.58      841.69    131.91 o 
   4   1  11      506.77      704.70     68.58 o 
   5   1  11      399.46      558.42     66.62 o 
   6   1  11      155.24      125.24     67.84 o 
   7   1  11      746.64     1133.57    129.88 o 
   8   1  11      128.48      363.56     96.83 o 
   9   1  11       28.27       30.15     62.62 o 
  -8   2  11       39.86       90.90     66.10 o 
  -7   2  11        1.94      -37.11     37.11 o 
  -6   2  11       20.72       20.51     35.08 o 
  -5   2  11      375.17      358.96     51.59 o 
  -4   2  11      615.62      468.17     54.19 o 
  -3   2  11        0.38       17.97     38.85 o 
  -2   2  11     2285.37     2174.37    127.56 o 
  -1   2  11      460.68      518.95     67.84 o 
   0   2  11      604.62      527.07     69.58 o 
   1   2  11       17.18       76.54     42.91 o 
   2   2  11     1200.69     1235.08    106.98 o 
   3   2  11      532.71      455.94     47.52 o 
   4   2  11      430.78      479.04     57.40 o 
   5   2  11      153.21      119.65     37.69 o 
   6   2  11        5.34        9.86     45.81 o 
   7   2  11       68.03       52.76     63.78 o 
   8   2  11       36.44       11.02     60.30 o 
   9   2  11       35.66      106.69     76.54 o 
  10   2  11      226.58      404.14    128.72 o 
  -9   3  11        9.27       46.97     80.60 o 
  -8   3  11       14.01       22.03     72.48 o 
  -7   3  11       19.86       18.59     36.35 o 
  -6   3  11      113.09       95.88     37.09 o 
  -5   3  11       92.15      116.19     52.47 o 
  -4   3  11       33.86      -12.36     25.92 o 
  -3   3  11        4.35      -16.24     42.91 o 
  -2   3  11     2141.06     2013.76    124.66 o 
  -1   3  11        6.06       16.24     37.69 o 
   0   3  11      237.25      202.36     52.76 o 
   1   3  11      417.45      455.75     69.58 o 
   2   3  11      495.64      488.10     42.04 o 
   3   3  11       30.66       54.29     24.50 o 
   4   3  11        6.64       13.07     23.40 o 
   5   3  11      856.87     1076.07     73.34 o 
   6   3  11      965.43     1348.58    100.89 o 
   7   3  11      120.40      177.75     49.56 o 
   8   3  11       34.18       74.80     70.74 o 
   9   3  11        1.47       58.56     69.00 o 
  10   3  11        6.52      -35.95     81.76 o 
  -9   4  11        0.02        0.58     81.18 o 
  -8   4  11       15.04      -38.27     69.00 o 
  -7   4  11       12.65       28.99     66.68 o 
  -6   4  11      340.19      374.95     54.57 o 
  -5   4  11      564.86      532.53     69.00 o 
  -4   4  11       80.15       45.28     32.43 o 
  -3   4  11      188.92      252.23     63.20 o 
  -2   4  11      286.37      306.15     64.94 o 
  -1   4  11      507.99      520.69     69.58 o 
   0   4  11       71.57       46.97     37.11 o 
   1   4  11     1669.02     1834.59    117.13 o 
   2   4  11      556.14      577.92     42.29 o 
   3   4  11       78.35       96.42     31.89 o 
   4   4  11       83.01      132.20     32.68 o 
   5   4  11      297.80      258.89     44.49 o 
   6   4  11       63.21      101.91     37.47 o 
   7   4  11      340.03      478.13     64.46 o 
   8   4  11      507.24      581.64    102.34 o 
   9   4  11      154.29      300.59     61.48 o 
  10   4  11       14.69       52.45     52.16 o 
  -9   5  11       48.38       30.73     93.93 o 
  -8   5  11        0.46        6.96     73.64 o 
  -7   5  11       45.37       38.27     70.74 o 
  -6   5  11        1.94      -42.33     53.34 o 
  -5   5  11      108.69       94.36     40.30 o 
  -4   5  11      164.51      154.35     44.07 o 
  -3   5  11       18.59       36.53     48.13 o 
  -2   5  11      390.65      322.39     67.26 o 
  -1   5  11       48.16       23.19     37.69 o 
   0   5  11      191.11      187.87     53.34 o 
   1   5  11       98.76      125.24     46.39 o 
   2   5  11      387.85      311.26     73.93 o 
   3   5  11      353.79      324.22     39.37 o 
   4   5  11      498.42      523.12     50.74 o 
   5   5  11      319.43      391.86     49.12 o 
   6   5  11      276.45      228.49     44.88 o 
   7   5  11      314.15      404.00     71.32 o 
   8   5  11       18.66       46.96     37.43 o 
   9   5  11        0.44       31.60     42.64 o 
  10   5  11      272.87      499.14     79.53 o 
  -8   6  11       10.20      165.83     92.77 o 
  -7   6  11       44.30       54.50     76.54 o 
  -6   6  11       41.24       -6.96     62.62 o 
  -5   6  11        8.57       19.13     58.56 o 
  -4   6  11      161.49      218.40     41.50 o 
  -3   6  11       12.02      -35.95     42.33 o 
  -2   6  11       60.14       43.49     44.65 o 
  -1   6  11     1029.81     1081.39     95.09 o 
   0   6  11       44.37       46.97     40.01 o 
   1   6  11       44.04        5.55     17.53 o 
   2   6  11      655.00      686.61     64.36 o 
   3   6  11        8.13      -15.85     21.17 o 
   4   6  11        0.35       -6.45     20.61 o 
   5   6  11      318.02      398.44     50.12 o 
   6   6  11     1848.56     2106.16     97.45 o 
   7   6  11       14.99       32.11     33.69 o 
   8   6  11       98.65       95.09     42.47 o 
   9   6  11       43.99      121.21     46.22 o 
  10   6  11      190.11      272.51     63.94 o 
  -8   7  11        5.75        2.90     51.61 o 
  -7   7  11       90.69       27.25     63.78 o 
  -6   7  11       97.00       78.28     72.48 o 
  -5   7  11       45.78      -51.03     51.03 o 
  -4   7  11       61.47      -46.97     53.92 o 
  -3   7  11       33.69       30.15     56.24 o 
  -2   7  11        2.85      -15.66     41.75 o 
  -1   7  11       45.26      100.89     42.91 o 
   0   7  11        1.42       24.35     33.63 o 
   1   7  11        6.48       18.76     19.93 o 
   2   7  11      756.32      695.13     56.82 o 
   3   7  11     1200.91     1065.54     61.81 o 
   4   7  11      798.08      820.29     58.22 o 
   5   7  11     1113.76     1163.22     69.93 o 
   6   7  11        3.53       35.44     32.01 o 
   7   7  11       53.74       36.31     34.50 o 
   8   7  11        8.19      -19.26     34.23 o 
   9   7  11      299.29      302.32     57.94 o 
  10   7  11        1.29       19.71     66.68 o 
  -7   8  11        0.47       20.87     49.29 o 
  -6   8  11        1.06       62.62     74.80 o 
  -5   8  11       15.81       -7.54     62.04 o 
  -4   8  11        1.21      -49.29     49.29 o 
  -3   8  11      417.74      436.03     82.34 o 
  -2   8  11     1143.51     1476.83    118.29 o 
  -1   8  11      778.88      858.15     90.45 o 
   0   8  11      708.02      774.48     75.96 o 
   1   8  11       37.63       40.20     25.15 o 
   2   8  11     2019.25     2050.42     84.99 o 
   3   8  11      652.85      585.60     52.03 o 
   4   8  11       90.35       63.73     29.88 o 
   5   8  11       13.79       37.17     28.85 o 
   6   8  11      133.00      164.49     44.94 o 
   7   8  11      270.85      401.14     55.83 o 
   8   8  11      223.37      269.66     51.26 o 
   9   8  11       41.48       62.04     70.16 o 
  10   8  11       12.14        9.86     48.71 o 
  -7   9  11      127.02       21.45     49.87 o 
  -6   9  11        0.32       39.43     41.75 o 
  -5   9  11       69.30      172.79     84.66 o 
  -4   9  11       52.93       62.04     55.08 o 
  -3   9  11       82.97        2.90     49.87 o 
  -2   9  11        7.21       22.03     38.85 o 
  -1   9  11       18.76       56.24     46.97 o 
   0   9  11       46.89      101.80     31.31 o 
   1   9  11      267.76      404.16     73.06 o 
   2   9  11       99.32      122.96     32.17 o 
   3   9  11     1478.65     1734.35     82.20 o 
   4   9  11        5.90       -7.64     26.83 o 
   5   9  11      141.17      141.42     34.64 o 
   6   9  11      137.30      181.24     42.33 o 
   7   9  11       70.87      122.13     39.78 o 
   8   9  11        2.32        0.58     51.61 o 
   9   9  11        0.82      -49.87     49.87 o 
  10   9  11      162.11       29.57     43.49 o 
  -6  10  11        3.25      -42.91     42.91 o 
  -5  10  11        2.86       24.93     66.10 o 
  -4  10  11        0.59       28.41     56.82 o 
  -3  10  11       95.61      104.37     59.72 o 
  -2  10  11       54.54      125.82     56.24 o 
  -1  10  11       91.28       84.66     51.61 o 
   0  10  11       31.62       66.51     31.33 o 
   1  10  11      254.66      153.50     37.30 o 
   2  10  11        0.43       -2.32     40.59 o 
   3  10  11       74.92       36.30     28.28 o 
   4  10  11       61.18       55.61     30.20 o 
   5  10  11      412.11      473.80     56.28 o 
   6  10  11      452.94      573.24     74.51 o 
   7  10  11      102.69      193.66     75.38 o 
   8  10  11       26.28      -13.92     48.13 o 
   9  10  11        6.67      -38.27     55.66 o 
  10  10  11       23.89       57.98     44.65 o 
  -6  11  11       63.54       79.44     75.96 o 
  -5  11  11      114.28      117.71     79.44 o 
  -4  11  11      122.20      115.39     69.00 o 
  -3  11  11      100.33      103.79     66.68 o 
  -2  11  11      317.00      371.67     82.92 o 
  -1  11  11      325.85      296.80     51.27 o 
   0  11  11      432.95      426.98     94.80 o 
   1  11  11      333.32      405.14     54.10 o 
   2  11  11       60.77       56.12     38.85 o 
   3  11  11       22.47       37.50     30.95 o 
   4  11  11       33.56        1.15     31.02 o 
   5  11  11      137.99      154.06     47.26 o 
   6  11  11        0.91        6.96     48.13 o 
   7  11  11       36.17       52.18     64.94 o 
   8  11  11      243.78      325.29     95.67 o 
   9  11  11       30.12       -6.38     74.22 o 
  -5  12  11        6.51       93.93     80.60 o 
  -4  12  11       41.92      -16.82     64.94 o 
  -3  12  11       12.77       80.60     66.10 o 
  -2  12  11       89.06       86.97     58.56 o 
  -1  12  11        0.16        2.84     34.63 o 
   0  12  11      273.58      431.39     59.76 o 
   1  12  11        0.68       26.67     31.98 o 
   2  12  11       44.15       42.23     34.09 o 
   3  12  11      154.08      190.97     42.73 o 
   4  12  11       96.58      177.42     70.16 o 
   5  12  11        1.57        2.32     45.81 o 
   6  12  11       36.00        0.00     59.14 o 
   7  12  11       11.19       44.65     62.04 o 
   8  12  11       29.14       30.73     61.46 o 
   9  12  11       68.79       28.41     74.22 o 
  -4  13  11        3.01      -24.93     63.78 o 
  -3  13  11       23.52       55.08     70.16 o 
  -2  13  11       21.01      128.14     67.84 o 
  -1  13  11      117.56      177.88     52.03 o 
   0  13  11       70.38      154.22     73.35 o 
   1  13  11        0.07      -21.72     34.34 o 
   2  13  11        4.58       -5.32     33.14 o 
   3  13  11       99.16      245.85     80.60 o 
   4  13  11       78.59       31.89     57.40 o 
   5  13  11       55.22       85.24     62.62 o 
   6  13  11       11.70       62.04     62.62 o 
   7  13  11      109.06      220.34     84.66 o 
   8  13  11        4.72       15.66     84.08 o 
  -3  14  11        5.74       37.11     69.58 o 
  -2  14  11        1.51      -60.88     60.88 o 
  -1  14  11        3.05       80.36     51.90 o 
   0  14  11        0.22        9.19     41.44 o 
   1  14  11       24.35       -6.11     34.91 o 
   2  14  11        8.72       77.12     62.04 o 
   3  14  11       53.96       74.80     66.68 o 
   4  14  11       66.57       60.30     68.42 o 
   5  14  11       40.69      -22.61     62.62 o 
   6  14  11       26.30      115.39     70.16 o 
   7  14  11       28.67       71.32     84.08 o 
  -1  15  11       83.45      -30.73     66.68 o 
   0  15  11        9.58      -15.54     42.76 o 
   1  15  11        5.63      -17.39     59.72 o 
   2  15  11       62.58       75.38     70.74 o 
   3  15  11        1.03      -28.99     61.46 o 
   4  15  11        5.21      -51.61     51.61 o 
   5  15  11        1.16       40.59     85.24 o 
   6  15  11       91.35      157.71     96.83 o 
   2  16  11        8.93        0.00     85.82 o 
   3  16  11        1.15      104.95     91.61 o 
  -4  -7  12       50.87       49.87     57.98 o 
  -3  -7  12       95.98       92.77     86.40 o 
  -2  -7  12       59.13       55.08     73.06 o 
  -1  -7  12        4.03       72.48     74.80 o 
   0  -7  12        0.02      -63.78     63.78 o 
   1  -7  12       79.26       92.77     82.92 o 
  -6  -6  12       45.74        6.96     55.08 o 
  -5  -6  12       43.38        9.86     49.87 o 
  -4  -6  12       59.86      -35.95     35.95 o 
  -3  -6  12       33.73        4.06     55.66 o 
  -2  -6  12      139.54      146.12     82.34 o 
  -1  -6  12       90.84      119.45     75.38 o 
   0  -6  12       24.20       97.99     74.80 o 
   2  -6  12       94.37       89.29     84.66 o 
   3  -6  12       45.43       15.66     76.54 o 
  -7  -5  12        3.45      -17.39     64.94 o 
  -6  -5  12       10.70       67.26     53.34 o 
  -5  -5  12       56.93       -1.74     32.47 o 
  -4  -5  12       18.38       -9.28     60.30 o 
  -3  -5  12      130.04      122.34     74.22 o 
  -2  -5  12       34.67       44.65     64.36 o 
  -1  -5  12       14.75       17.97     63.78 o 
   0  -5  12       27.93      112.49     71.32 o 
   1  -5  12       33.81      110.75     74.80 o 
   2  -5  12       11.03      -50.45     60.88 o 
   3  -5  12       13.73       32.47     80.60 o 
  -7  -4  12       30.59      -13.34     69.00 o 
  -6  -4  12        2.76      -53.92     53.92 o 
  -5  -4  12      226.09       13.34     66.68 o 
  -4  -4  12       51.71       51.61     68.42 o 
  -3  -4  12       16.12        5.22     59.72 o 
  -2  -4  12      237.21      214.54     74.80 o 
  -1  -4  12       23.51      -22.61     49.87 o 
   0  -4  12        3.10       24.35     57.40 o 
   1  -4  12       12.93       62.62     63.20 o 
   2  -4  12      132.45      177.43     78.28 o 
   3  -4  12      209.48      255.13     92.77 o 
   6  -4  12       19.83      128.72     70.74 o 
  -8  -3  12        0.52      -35.37     66.68 o 
  -7  -3  12        0.13      -44.65     58.56 o 
  -6  -3  12       26.13      -46.97     52.18 o 
  -5  -3  12        0.05       69.00     59.72 o 
  -4  -3  12       42.73       46.39     60.88 o 
  -3  -3  12      109.90       95.67     64.36 o 
  -2  -3  12      138.20      274.22     52.22 o 
  -1  -3  12      335.16      282.38     71.32 o 
   0  -3  12       89.76       83.50     57.40 o 
   1  -3  12      288.71      183.23     70.16 o 
   2  -3  12       50.90      155.98     75.96 o 
   3  -3  12       82.39       -7.54     60.88 o 
   5  -3  12      174.20      186.71     82.92 o 
   6  -3  12      168.24      410.52    110.75 o 
   7  -3  12       26.53       31.89     81.76 o 
  -8  -2  12       14.82       52.18     66.10 o 
  -7  -2  12       10.36       20.87     57.40 o 
  -6  -2  12      128.92      205.26     68.42 o 
  -5  -2  12       30.41       63.78     54.50 o 
  -4  -2  12       18.25       31.89     54.50 o 
  -3  -2  12       37.12       70.04     39.37 o 
  -2  -2  12       33.07       82.34     51.03 o 
  -1  -2  12       77.64       62.62     52.76 o 
   0  -2  12      264.35      390.23     81.18 o 
   1  -2  12       34.96       93.35     55.08 o 
   2  -2  12      491.63      612.30    100.89 o 
   3  -2  12       59.49       12.18     60.30 o 
   4  -2  12      400.18      522.43    111.91 o 
   5  -2  12      108.01      192.50     75.38 o 
   6  -2  12       40.36       55.08     66.10 o 
   7  -2  12      119.77      190.77     92.77 o 
  -8  -1  12        0.74        5.22     62.04 o 
  -7  -1  12        1.84       67.26     56.82 o 
  -6  -1  12       10.48       72.48     55.08 o 
  -5  -1  12        3.30       45.23     50.45 o 
  -4  -1  12      119.66      105.20     40.95 o 
  -3  -1  12      540.74      572.37     62.57 o 
  -2  -1  12       68.57       65.52     51.61 o 
  -1  -1  12      396.33      430.82     77.70 o 
   0  -1  12      168.78      187.29     60.30 o 
   1  -1  12       43.85       85.24     53.34 o 
   2  -1  12        2.43       49.29     51.61 o 
   3  -1  12      333.15      483.58     98.57 o 
   4  -1  12       65.83       82.56     40.86 o 
   5  -1  12       58.41       78.28     63.78 o 
   6  -1  12       11.99       27.25     69.00 o 
   7  -1  12       26.29      -16.24     64.94 o 
   8  -1  12       83.26      125.82     86.97 o 
  -9   0  12        0.46      -66.10     66.10 o 
  -8   0  12       56.11       37.11     58.56 o 
  -7   0  12       10.19       53.92     57.40 o 
  -6   0  12        0.57      -22.61     42.33 o 
  -5   0  12       29.36       39.58     35.33 o 
  -4   0  12       69.45      140.38     40.78 o 
  -3   0  12      132.17      106.83     36.82 o 
  -2   0  12        3.16      -38.85     38.85 o 
  -1   0  12      307.18      554.90     85.24 o 
   0   0  12        7.55        2.90     43.49 o 
   1   0  12      165.18      174.53     59.72 o 
   2   0  12      503.39      510.25     86.97 o 
   3   0  12      888.38      946.87    110.75 o 
   4   0  12       77.19      146.71     43.39 o 
   5   0  12       12.76       -1.65     39.49 o 
   6   0  12      565.99      850.61    132.78 o 
   7   0  12      240.27      410.52    104.95 o 
   8   0  12        0.01      157.13     88.13 o 
  -9   1  12       14.36       42.33     67.84 o 
  -8   1  12       25.04      115.97     64.36 o 
  -7   1  12       11.45       82.34     56.24 o 
  -6   1  12      488.21      539.65     66.21 o 
  -5   1  12        7.91      -29.24     44.65 o 
  -4   1  12      140.99      164.79     45.81 o 
  -3   1  12        4.47        1.16     43.49 o 
  -2   1  12      115.35      142.06     56.24 o 
  -1   1  12      265.35      282.96     63.78 o 
   0   1  12       40.75      102.63     51.61 o 
   1   1  12        1.05       71.90     49.29 o 
   2   1  12      650.84      668.55     96.25 o 
   3   1  12      133.51      172.21     64.94 o 
   4   1  12     1589.74     1997.83    113.94 o 
   5   1  12      245.88      347.85     59.19 o 
   6   1  12       38.91      141.02     75.96 o 
   7   1  12       31.79       71.90     69.58 o 
   8   1  12       52.98       72.48     72.48 o 
   9   1  12       34.86        9.28     85.82 o 
  -8   2  12        4.21      -30.73     51.03 o 
  -7   2  12       49.23       33.28     41.67 o 
  -6   2  12        1.07        7.49     39.43 o 
  -5   2  12        2.81       32.81     35.07 o 
  -4   2  12      527.10      413.96     55.14 o 
  -3   2  12      182.12      264.40     66.10 o 
  -2   2  12      287.41      391.97     71.90 o 
  -1   2  12        6.22       12.76     42.33 o 
   0   2  12     1290.99     1420.59    110.17 o 
   1   2  12      466.47      429.66     75.38 o 
   2   2  12      616.14      614.62     89.29 o 
   3   2  12        4.65       -8.12     44.65 o 
   4   2  12        0.08        9.39     26.61 o 
   5   2  12        2.01      -14.31     31.03 o 
   6   2  12       36.70        6.91     38.56 o 
   7   2  12      362.57      619.02     80.02 o 
   8   2  12      262.96      524.17    112.49 o 
   9   2  12       49.05      121.19     80.02 o 
  -8   3  12       23.68       76.54     78.86 o 
  -7   3  12       58.03       29.46     42.46 o 
  -6   3  12       10.26        8.76     35.93 o 
  -5   3  12      462.70      483.06     60.48 o 
  -4   3  12      625.79      709.72     92.19 o 
  -3   3  12      122.28      214.54     60.30 o 
  -2   3  12       18.34       38.85     46.97 o 
  -1   3  12       53.10       38.85     45.23 o 
   0   3  12       16.11        4.64     40.59 o 
   1   3  12      125.50      126.98     51.03 o 
   2   3  12       60.46      111.33     49.29 o 
   3   3  12      579.71      532.29     81.76 o 
   4   3  12      512.26      551.79     55.56 o 
   5   3  12       68.86       69.38     35.08 o 
   6   3  12      156.72      219.06     48.37 o 
   7   3  12        1.07       19.93     48.42 o 
   8   3  12        8.16      -18.00     39.97 o 
   9   3  12      116.96      137.33     57.79 o 
  -8   4  12       29.44       65.52     84.08 o 
  -7   4  12        5.47        7.54     65.52 o 
  -6   4  12      103.99       56.20     39.15 o 
  -5   4  12      122.31      159.49     40.86 o 
  -4   4  12       28.27       96.71     34.73 o 
  -3   4  12      145.12       99.15     55.08 o 
  -2   4  12      390.46      427.92     75.96 o 
  -1   4  12      553.50      511.41     78.28 o 
   0   4  12      255.95      324.71     66.10 o 
   1   4  12     1375.28     1260.56    100.89 o 
   2   4  12       10.80       36.53     40.01 o 
   3   4  12      188.75      172.09     33.02 o 
   4   4  12      245.93      196.43     38.84 o 
   5   4  12      208.45      208.68     43.00 o 
   6   4  12       74.33      209.85     48.46 o 
   7   4  12      331.16      524.44     69.49 o 
   8   4  12        1.66        7.28     40.61 o 
   9   4  12      230.66      381.63    180.91 o 
  10   4  12      147.89      285.62    169.60 o 
  -8   5  12       23.15       42.91     86.97 o 
  -7   5  12        6.22      -51.03     63.78 o 
  -6   5  12      183.02      243.53     84.66 o 
  -5   5  12      100.06      201.85     45.42 o 
  -4   5  12       94.26       59.75     46.39 o 
  -3   5  12       10.66        4.06     45.81 o 
  -2   5  12      124.56       88.71     52.76 o 
  -1   5  12      352.46      187.29     58.56 o 
   0   5  12      371.59      347.90     69.58 o 
   1   5  12      647.50      558.38     71.32 o 
   2   5  12      307.88      311.95     61.46 o 
   3   5  12      134.15      108.88     28.92 o 
   4   5  12     1131.10     1018.27     65.05 o 
   5   5  12      158.94      302.96     47.56 o 
   6   5  12       98.54       86.98     38.69 o 
   7   5  12      101.84      184.60     49.87 o 
   8   5  12      299.79      422.42     65.88 o 
   9   5  12       19.23       -5.85     55.66 o 
  10   5  12       33.85      132.82     77.99 o 
  -8   6  12        2.21      -16.24     89.87 o 
  -7   6  12       71.17      114.23     78.28 o 
  -6   6  12       18.01       46.97     68.42 o 
  -5   6  12        4.57       27.25     59.14 o 
  -4   6  12       22.30       77.09     51.61 o 
  -3   6  12      188.85      153.66     64.94 o 
  -2   6  12      326.41      489.96     84.08 o 
  -1   6  12      449.63      417.48     73.64 o 
   0   6  12      769.23      736.39     81.18 o 
   1   6  12        4.38       65.52     39.43 o 
   2   6  12      230.93      247.01     56.82 o 
   3   6  12       26.24       26.41     31.02 o 
   4   6  12      167.91      133.61     32.17 o 
   5   6  12      115.87       60.49     30.79 o 
   6   6  12      250.53      227.86     45.49 o 
   7   6  12      535.38      663.38    109.01 o 
   8   6  12      562.52      672.03     78.15 o 
   9   6  12      114.78      289.54     59.51 o 
  10   6  12        0.28      -46.06     46.06 o 
  -8   7  12       58.90      -33.05     61.46 o 
  -7   7  12        0.17       16.24     45.23 o 
  -6   7  12       86.64      120.61     81.18 o 
  -5   7  12        8.07       14.50     61.46 o 
  -4   7  12       74.62       71.32     63.78 o 
  -3   7  12       62.72       -0.58     53.34 o 
  -2   7  12      253.36      128.72     56.24 o 
  -1   7  12      344.18      226.71     61.46 o 
   0   7  12       31.74      171.05     53.34 o 
   1   7  12        6.63        8.70     35.95 o 
   2   7  12      864.64      947.45     88.71 o 
   3   7  12      640.39      857.24     58.89 o 
   4   7  12      362.35      407.23     74.80 o 
   5   7  12      113.62      111.98     34.15 o 
   6   7  12        0.55       -5.67     26.64 o 
   7   7  12       13.11      -25.12     31.73 o 
   8   7  12       11.15      -12.46     34.56 o 
   9   7  12      100.21      161.13     50.43 o 
  10   7  12       18.58      195.40     93.93 o 
  -7   8  12        6.22      -48.71     48.71 o 
  -6   8  12        0.20       19.71     55.08 o 
  -5   8  12       76.10      165.83     83.50 o 
  -4   8  12       67.93      133.36     69.58 o 
  -3   8  12        3.52        1.16     55.08 o 
  -2   8  12       46.71       30.73     49.29 o 
  -1   8  12      454.78      428.50     77.12 o 
   0   8  12       93.96      140.90     55.08 o 
   1   8  12      131.13      160.61     52.76 o 
   2   8  12       20.43       -3.52     28.12 o 
   3   8  12      129.92      113.37     35.20 o 
   4   8  12      281.05      221.74     39.71 o 
   5   8  12      474.56      553.43     60.66 o 
   6   8  12       80.29      172.55     40.95 o 
   7   8  12       26.04       14.99     33.85 o 
   8   8  12        5.57       21.18     71.03 o 
   9   8  12        2.69      148.44     76.54 o 
  10   8  12       20.19       43.49     86.40 o 
  -7   9  12       80.42       60.30     56.82 o 
  -6   9  12        1.49       35.95     53.34 o 
  -5   9  12       28.92       20.87     68.42 o 
  -4   9  12       61.85       88.71     69.00 o 
  -3   9  12        0.09      -17.39     44.07 o 
  -2   9  12        1.04      -21.45     44.07 o 
  -1   9  12      117.90       98.57     53.92 o 
   0   9  12       81.36      145.54     56.24 o 
   1   9  12      326.01      455.75     78.86 o 
   2   9  12      241.87      255.16     64.94 o 
   3   9  12      261.32      270.26     44.25 o 
   4   9  12      145.81      120.78     37.69 o 
   5   9  12       52.66       97.86     36.82 o 
   6   9  12       60.72       62.06     35.42 o 
   7   9  12       84.47      136.36     40.85 o 
   8   9  12      271.57      340.36     92.77 o 
   9   9  12      165.04      277.74     85.82 o 
  10   9  12        0.61      -16.82     77.70 o 
  -6  10  12        0.78      -10.44     48.71 o 
  -5  10  12      119.13      133.94     75.38 o 
  -4  10  12      130.71      116.55     67.26 o 
  -3  10  12       10.06       18.55     55.66 o 
  -2  10  12      165.73      106.69     58.56 o 
  -1  10  12        2.05      -31.31     45.81 o 
   0  10  12        0.79        5.80     44.65 o 
   1  10  12        7.52      118.87     51.03 o 
   2  10  12       98.08      119.71     35.87 o 
   3  10  12       68.19       79.31     33.20 o 
   4  10  12     1493.16     1862.85     93.19 o 
   5  10  12       10.17       28.71     32.99 o 
   6  10  12        7.30       45.13     33.76 o 
   7  10  12       23.09       49.29     53.92 o 
   8  10  12      151.25      201.78     78.28 o 
   9  10  12       30.43       26.09     69.58 o 
  -5  11  12       89.60       55.66     77.70 o 
  -4  11  12       47.43       19.71     64.94 o 
  -3  11  12       11.45       83.50     64.36 o 
  -2  11  12       22.01       37.69     57.98 o 
  -1  11  12      430.75      447.05     89.29 o 
   0  11  12      156.99      197.14     67.26 o 
   1  11  12        4.39      -13.57     39.43 o 
   2  11  12      190.25      223.81     44.83 o 
   3  11  12       47.97      104.09     54.50 o 
   4  11  12       29.52       72.36     31.13 o 
   5  11  12       15.00       56.08     84.95 o 
   6  11  12       31.63       80.60     57.98 o 
   7  11  12       99.61      144.96     70.16 o 
   8  11  12        9.77       30.15     62.62 o 
   9  11  12       61.42       70.16     82.92 o 
  -4  12  12        0.88      -55.08     55.08 o 
  -3  12  12       26.52      -48.71     60.88 o 
  -2  12  12        0.61       52.76     59.14 o 
  -1  12  12       25.78       -5.22     47.55 o 
   0  12  12       90.21       24.35     52.18 o 
   1  12  12        3.89      -30.90     30.90 o 
   2  12  12       80.89      130.95     38.38 o 
   3  12  12        3.79       24.13     32.16 o 
   4  12  12        3.92       20.29     38.85 o 
   5  12  12      131.59      139.16     66.10 o 
   6  12  12        5.89      -16.24     51.61 o 
   7  12  12       27.16       16.24     55.66 o 
   8  12  12        2.46       63.78     72.48 o 
  -3  13  12       21.65       -3.48     63.20 o 
  -2  13  12        4.95      -22.61     57.40 o 
  -1  13  12        0.18      -22.03     51.03 o 
   0  13  12        8.46      -27.83     49.29 o 
   1  13  12      168.65      239.45     59.43 o 
   2  13  12       27.64        3.78     38.12 o 
   3  13  12        2.28      -23.68     34.91 o 
   4  13  12        9.55      124.66     59.72 o 
   5  13  12       48.54       67.84     58.56 o 
   6  13  12       29.54      110.17     69.58 o 
   7  13  12       79.56      139.74     74.80 o 
   8  13  12       45.10        6.96     86.40 o 
  -2  14  12       16.84       23.19     71.32 o 
  -1  14  12        0.19       24.93     60.30 o 
   0  14  12       80.62       35.95     64.94 o 
   1  14  12       11.58       62.77     43.24 o 
   2  14  12      113.81      102.63     72.48 o 
   3  14  12       83.43      187.87     72.48 o 
   4  14  12      200.42      393.13     97.99 o 
   5  14  12       53.08       -2.90     57.98 o 
   6  14  12       10.01      -31.31     50.45 o 
   7  14  12      133.31      160.61     90.45 o 
   0  15  12        0.22      -52.18     52.18 o 
   2  15  12        0.91      -35.95     56.24 o 
   3  15  12       29.45       22.61     65.52 o 
   4  15  12       62.53        7.54     61.46 o 
   5  15  12        9.88       32.47     75.38 o 
   6  15  12        2.33        6.38     87.55 o 
  -1  -7  13       53.20       25.51     93.93 o 
  -4  -6  13       57.81        0.58     49.29 o 
  -3  -6  13       11.66      -31.89     46.97 o 
  -2  -6  13       18.56      -27.25     74.80 o 
  -1  -6  13        0.12       57.40     71.32 o 
   0  -6  13       24.13       -9.86     66.10 o 
  -6  -5  13       49.32       46.97     53.92 o 
  -5  -5  13        8.47       51.61     52.18 o 
  -4  -5  13       22.70       26.67     49.29 o 
  -3  -5  13       26.96       12.18     38.85 o 
  -2  -5  13      137.87       26.67     59.72 o 
  -1  -5  13       72.66      129.30     74.22 o 
   1  -5  13        2.36       -8.70     71.90 o 
   2  -5  13       20.60       81.18     87.55 o 
   3  -5  13        2.38       53.92     79.44 o 
   4  -5  13       41.53       93.93    110.17 o 
  -6  -4  13        3.25       43.49     64.94 o 
  -5  -4  13        2.05       16.24     48.13 o 
  -4  -4  13        0.09       29.57     52.76 o 
  -3  -4  13       38.56       -3.48     66.10 o 
  -2  -4  13        0.37       -7.54     63.20 o 
   0  -4  13      192.95      236.57     84.66 o 
   1  -4  13      297.16      376.31     95.67 o 
   2  -4  13        0.65       -3.48     62.62 o 
   3  -4  13       92.63       95.67     84.08 o 
   4  -4  13       33.73       79.44     81.18 o 
  -7  -3  13        0.08        0.00     64.36 o 
  -6  -3  13        3.93       36.53     65.52 o 
  -5  -3  13      120.25      234.83     80.60 o 
  -4  -3  13       85.38       31.89     61.46 o 
  -3  -3  13       47.12      111.33     68.42 o 
  -2  -3  13       23.60       72.48     68.42 o 
  -1  -3  13       11.89       16.24     58.56 o 
   0  -3  13       41.35       23.19     63.20 o 
   1  -3  13       15.11       27.83     61.46 o 
   2  -3  13       54.09       51.61     65.52 o 
   3  -3  13       29.16       62.04     79.44 o 
   4  -3  13      140.24       91.03     86.40 o 
   5  -3  13       84.64      -46.39     46.39 o 
  -7  -2  13        8.10       60.88     66.68 o 
  -6  -2  13       58.56       70.16     63.78 o 
  -5  -2  13        3.04      -40.01     44.65 o 
  -4  -2  13       19.43        7.54     52.76 o 
  -3  -2  13       30.30       37.28     41.40 o 
  -2  -2  13      235.85      260.34     72.48 o 
  -1  -2  13      103.89      100.31     59.14 o 
   0  -2  13       52.97      111.91     57.40 o 
   1  -2  13       97.49      117.71     69.00 o 
   2  -2  13        5.75      -53.92     54.50 o 
   3  -2  13      145.57      306.15     88.71 o 
   4  -2  13       79.09       54.50     73.06 o 
   5  -2  13       25.83      -51.61     58.56 o 
  -8  -1  13        2.44       53.34     64.94 o 
  -7  -1  13       12.06      149.02     70.74 o 
  -6  -1  13       15.13      -47.55     47.55 o 
  -5  -1  13        2.15       15.08     52.18 o 
  -4  -1  13       44.44       89.11     40.57 o 
  -3  -1  13      106.73       99.49     39.26 o 
  -2  -1  13      124.79       88.13     56.24 o 
  -1  -1  13      219.01      346.74     79.44 o 
   0  -1  13       11.07       42.91     52.76 o 
   1  -1  13       16.06       81.76     62.62 o 
   2  -1  13      575.58      658.11    106.11 o 
   3  -1  13       56.43       69.00     67.84 o 
   4  -1  13      533.78      788.57    131.62 o 
   5  -1  13      286.28      411.10    113.07 o 
   6  -1  13      131.87      -31.31     40.01 o 
   7  -1  13        6.61        7.54     79.44 o 
  -8   0  13        9.59      -53.34     53.34 o 
  -7   0  13       26.05       -4.64     51.03 o 
  -6   0  13       53.59       77.70     57.98 o 
  -5   0  13        3.11      -40.30     40.30 o 
  -4   0  13      237.70      252.06     49.20 o 
  -3   0  13      250.95      285.12     51.83 o 
  -2   0  13      210.99      164.09     59.72 o 
  -1   0  13      195.28      193.66     63.20 o 
   0   0  13      154.82      201.78     64.94 o 
   1   0  13       40.28       44.65     55.08 o 
   2   0  13        4.56       38.85     55.08 o 
   3   0  13       35.97        3.48     56.82 o 
   4   0  13       62.94      134.52     79.44 o 
   5   0  13        2.92       78.28     77.12 o 
   6   0  13       37.41      -14.66     46.94 o 
   7   0  13      114.15      364.71    101.47 o 
   8   0  13      193.69      292.24    101.47 o 
  -7   1  13       70.76      170.47     70.16 o 
  -6   1  13        7.09       26.01     36.70 o 
  -5   1  13       66.76       -9.56     36.62 o 
  -4   1  13       30.91       71.89     37.48 o 
  -3   1  13      128.96      116.55     57.40 o 
  -2   1  13      652.36      523.01     86.40 o 
  -1   1  13        1.76      -20.29     42.33 o 
   0   1  13      417.48      506.77     86.40 o 
   1   1  13        9.66      -29.57     43.49 o 
   2   1  13      759.00      756.10    106.11 o 
   3   1  13      506.61      650.57    104.37 o 
   4   1  13      870.68     1219.97    129.88 o 
   5   1  13        4.48       75.38     70.74 o 
   6   1  13      119.11      170.28     53.41 o 
   7   1  13       89.95       28.20     47.56 o 
   8   1  13       41.88       76.53     56.65 o 
  -8   2  13        0.94       80.60     62.62 o 
  -7   2  13       11.81       21.26     43.47 o 
  -6   2  13      244.40      194.53     49.30 o 
  -5   2  13        0.16      -11.41     33.22 o 
  -4   2  13       46.96       51.18     36.53 o 
  -3   2  13       15.85       17.39     52.18 o 
  -2   2  13      533.24      630.86     91.61 o 
  -1   2  13       97.35       69.00     52.76 o 
   0   2  13      325.97      299.19     70.16 o 
   1   2  13      152.84       84.08     53.34 o 
   2   2  13      190.83      184.97     65.52 o 
   3   2  13        2.34      -11.02     45.81 o 
   4   2  13        3.76      -29.57     51.03 o 
   5   2  13      564.77      825.10    107.85 o 
   6   2  13      228.97      312.55     66.68 o 
   7   2  13       88.30      138.90     76.54 o 
   8   2  13       59.80       86.42     53.54 o 
   9   2  13      135.91       92.53     65.41 o 
  -8   3  13       18.79       46.39     84.66 o 
  -7   3  13       63.92       35.54     46.17 o 
  -6   3  13       11.19      -18.77     36.24 o 
  -5   3  13       78.84       36.77     37.51 o 
  -4   3  13        6.28        9.28     29.81 o 
  -3   3  13      143.62      165.83     63.20 o 
  -2   3  13       76.14       78.28     51.03 o 
  -1   3  13        2.26        5.80     45.23 o 
   0   3  13      494.29      365.87     74.22 o 
   1   3  13      180.47      129.88     52.18 o 
   2   3  13       56.35       28.41     46.97 o 
   3   3  13       28.45       38.27     49.29 o 
   4   3  13      205.70      383.85     81.76 o 
   5   3  13       82.26      207.46     44.90 o 
   6   3  13        8.47      -32.77     32.77 o 
   7   3  13        1.11       43.35     43.00 o 
   8   3  13      128.14      116.96     65.81 o 
   9   3  13      265.13      293.67    135.39 o 
  -8   4  13        6.71       -5.80     75.96 o 
  -7   4  13       16.55       25.51     73.06 o 
  -6   4  13      143.51       80.85     86.69 o 
  -5   4  13      162.43      142.11     45.37 o 
  -4   4  13       63.62       72.04     33.14 o 
  -3   4  13      200.31      339.20     76.54 o 
  -2   4  13        2.38        9.28     46.39 o 
  -1   4  13      298.01      374.57     76.54 o 
   0   4  13       94.47      107.27     54.50 o 
   1   4  13      198.19      242.37     64.36 o 
   2   4  13       32.94       77.70     51.61 o 
   3   4  13      674.94      829.16     86.97 o 
   4   4  13      278.59      302.09     72.48 o 
   5   4  13       51.05       36.56     34.82 o 
   6   4  13      361.08      491.75     65.59 o 
   7   4  13      146.15      346.59     62.57 o 
   8   4  13      127.74      216.77     75.96 o 
   9   4  13        3.49      102.89     76.54 o 
  -8   5  13       14.05      -61.46     86.97 o 
  -7   5  13       32.43      -53.92     70.74 o 
  -6   5  13       17.58      -14.50     69.00 o 
  -5   5  13       32.78       74.56     39.70 o 
  -4   5  13       39.93       65.99     35.40 o 
  -3   5  13       10.39      -28.99     47.55 o 
  -2   5  13      259.93      223.24     68.42 o 
  -1   5  13       12.30        4.64     46.39 o 
   0   5  13      416.82      377.47     74.80 o 
   1   5  13       62.16       59.14     50.45 o 
   2   5  13      566.59      673.19     82.92 o 
   3   5  13      703.14      776.98     86.97 o 
   4   5  13      179.66      202.94     61.46 o 
   5   5  13      323.25      366.46     52.40 o 
   6   5  13       38.64       37.07     36.43 o 
   7   5  13       77.13        4.60     67.55 o 
   8   5  13        0.68       10.58     42.43 o 
   9   5  13      232.62      326.82     97.70 o 
  -7   6  13       14.91      -23.19     73.06 o 
  -6   6  13        0.56        3.48     70.16 o 
  -5   6  13       10.64       75.38     69.58 o 
  -4   6  13       21.29       10.42     32.13 o 
  -3   6  13        5.39       27.25     53.92 o 
  -2   6  13     1628.37     1991.15    142.64 o 
  -1   6  13        2.07      -10.44     45.23 o 
   0   6  13      250.96      208.74     60.30 o 
   1   6  13      783.19      830.90     88.71 o 
   2   6  13       73.11       92.19     45.81 o 
   3   6  13       75.11      114.81     48.71 o 
   4   6  13       46.38       97.41     50.45 o 
   5   6  13      320.23      468.76    158.29 o 
   6   6  13      378.15      434.30     59.19 o 
   7   6  13      114.27       91.87     43.49 o 
   8   6  13        4.16       92.21     44.70 o 
   9   6  13       46.35      -40.61     40.61 o 
  -7   7  13       38.82       34.21     53.34 o 
  -6   7  13       23.34      -31.31     60.88 o 
  -5   7  13        8.81       28.41     64.94 o 
  -4   7  13        0.43       32.47     62.62 o 
  -3   7  13       58.80       24.35     59.72 o 
  -2   7  13        3.13       64.36     56.24 o 
  -1   7  13       22.71      -18.55     39.43 o 
   0   7  13       62.49       53.92     45.23 o 
   1   7  13      578.97      684.78     84.08 o 
   2   7  13       11.12      -34.21     34.21 o 
   3   7  13      117.65      138.00     52.76 o 
   4   7  13        1.73      -23.98     23.98 o 
   5   7  13        0.10      -11.31     26.65 o 
   6   7  13       33.43       61.67     35.97 o 
   7   7  13       86.44      146.20     47.29 o 
   8   7  13      198.47      363.81     63.34 o 
   9   7  13       74.00       87.49     50.00 o 
  -7   8  13       31.59      -31.31     45.81 o 
  -6   8  13       25.61      -28.41     42.33 o 
  -5   8  13        0.67       98.57     77.12 o 
  -4   8  13      257.81      331.66     90.45 o 
  -3   8  13        0.94      -15.08     56.82 o 
  -2   8  13       72.29       73.64     53.34 o 
  -1   8  13        0.50       23.77     45.81 o 
   0   8  13        1.41      -39.43     39.43 o 
   1   8  13       50.93       19.13     45.81 o 
   2   8  13      259.55      235.99     63.78 o 
   3   8  13      503.04      431.40     77.70 o 
   4   8  13      342.13      416.98     99.15 o 
   5   8  13      106.94      100.41     36.08 o 
   6   8  13      136.06      128.65     43.22 o 
   7   8  13      179.62      262.23     53.31 o 
   8   8  13       11.15       44.29     46.97 o 
   9   8  13       40.62      125.25     47.73 o 
  -6   9  13        9.10       15.66     49.87 o 
  -5   9  13       19.67       15.08     41.75 o 
  -4   9  13        0.29       -5.22     66.10 o 
  -3   9  13       10.24      -13.34     51.61 o 
  -2   9  13       26.35       50.45     61.46 o 
  -1   9  13      223.38      356.60     79.44 o 
   0   9  13       40.44       34.79     45.23 o 
   1   9  13      344.60      431.98     79.44 o 
   2   9  13        2.46       -1.74     40.01 o 
   3   9  13      163.98      140.90     57.40 o 
   4   9  13       14.67       59.36     69.29 o 
   5   9  13       16.14       52.96     35.20 o 
   6   9  13      633.84      701.62     68.06 o 
   7   9  13      137.17      173.37     48.52 o 
   8   9  13        0.68      -12.77     36.65 o 
   9   9  13       47.57       88.71     73.64 o 
  -6  10  13        5.24       45.23     53.34 o 
  -5  10  13       26.16       16.82     52.76 o 
  -4  10  13        2.41       37.69     63.20 o 
  -3  10  13        2.11      -15.66     50.45 o 
  -2  10  13      250.74      231.35     73.64 o 
  -1  10  13       43.90      -11.02     51.61 o 
   0  10  13       60.57      -20.87     45.23 o 
   1  10  13      331.88      491.12     86.40 o 
   2  10  13      127.18      117.13     55.66 o 
   3  10  13       55.38      109.59     53.34 o 
   4  10  13        1.56       60.11     33.32 o 
   5  10  13       29.46        3.77     32.11 o 
   6  10  13      232.19      308.83     55.33 o 
   7  10  13       44.69       73.72     40.01 o 
   8  10  13        0.50      -53.34     53.34 o 
   9  10  13       96.12       68.42     76.54 o 
  -5  11  13        4.72       86.40     74.80 o 
  -4  11  13       73.44      -20.29     62.62 o 
  -3  11  13       82.80      159.45     71.90 o 
  -2  11  13       10.68       36.53     67.84 o 
  -1  11  13        7.46      -42.91     42.91 o 
   0  11  13       46.77       39.43     55.66 o 
   1  11  13       78.55       68.42     56.82 o 
   2  11  13      320.29      306.15     72.48 o 
   3  11  13        4.03      -44.07     44.07 o 
   4  11  13       16.68        3.01     32.17 o 
   5  11  13       18.40      -20.83     34.41 o 
   6  11  13       12.37      -17.39     49.29 o 
   7  11  13       65.69       22.61     57.98 o 
   8  11  13       17.30      -28.99     56.82 o 
   9  11  13       16.19      -75.96     75.96 o 
  -4  12  13       18.95      139.16     87.55 o 
  -3  12  13       17.78       93.35     71.90 o 
  -2  12  13        7.06       22.61     57.98 o 
  -1  12  13        0.23       10.44     51.61 o 
   0  12  13       19.26      -27.83     56.24 o 
   1  12  13       30.30       30.73     56.24 o 
   2  12  13        6.02      -42.33     42.33 o 
   3  12  13      136.00      130.46     62.62 o 
   4  12  13       29.35       78.83     41.84 o 
   5  12  13       20.47       57.98     63.20 o 
   6  12  13        1.07       -9.86     54.50 o 
   7  12  13        5.48       76.54     66.68 o 
   8  12  13        2.35      115.39     88.13 o 
  -3  13  13       17.79      -16.82     63.78 o 
  -2  13  13      101.03       92.19     72.48 o 
  -1  13  13       16.77      121.76     69.00 o 
   0  13  13       12.86       75.38     63.78 o 
   1  13  13       21.70       33.05     55.66 o 
   2  13  13        2.05      -22.61     53.34 o 
   3  13  13       11.62        7.11     36.97 o 
   4  13  13        6.35       33.63     53.34 o 
   5  13  13       15.00       19.13     59.72 o 
   6  13  13      139.88      202.94     81.76 o 
   7  13  13       74.97       81.18     64.94 o 
  -2  14  13        1.02       84.66     73.64 o 
  -1  14  13        0.01      -26.67     57.98 o 
   0  14  13        0.56      -55.08     56.82 o 
   1  14  13        1.83      -15.08     56.24 o 
   2  14  13       24.48      -36.53     55.66 o 
   4  14  13       24.59       40.01     57.98 o 
   5  14  13        6.68        4.64     62.04 o 
   6  14  13       52.34      247.59     84.08 o 
   0  15  13        0.09      -59.72     59.72 o 
   1  15  13        0.16       38.27     65.52 o 
   4  15  13       62.15       98.57     66.10 o 
   5  15  13        0.31      -33.63     70.16 o 
  -1  -6  14       77.17      228.45    104.37 o 
  -4  -5  14       24.29      -12.18     44.65 o 
  -3  -5  14        1.35       35.37     51.03 o 
  -2  -5  14       37.75       12.76     48.71 o 
  -1  -5  14        5.14       44.07     80.60 o 
   0  -5  14       27.54       73.64     88.13 o 
   2  -5  14        3.18       57.40     71.32 o 
  -5  -4  14       43.58       -5.80     48.71 o 
  -4  -4  14       19.68      -46.39     47.55 o 
  -3  -4  14        3.25       52.76     48.13 o 
  -2  -4  14      165.13       -6.96     38.27 o 
  -1  -4  14       87.16        6.38     60.30 o 
   0  -4  14        4.91       70.16     71.32 o 
   1  -4  14       17.70       56.24     73.64 o 
   2  -4  14      112.55      117.71     86.40 o 
   3  -4  14       47.23      102.63     86.97 o 
   4  -4  14       13.07      -33.05     96.83 o 
  -6  -3  14        6.41       -2.90     55.66 o 
  -5  -3  14        1.66       73.64     64.36 o 
  -4  -3  14       34.73       -2.32     28.99 o 
  -3  -3  14        5.06       20.29     57.98 o 
  -2  -3  14       38.00        4.06     69.00 o 
  -1  -3  14       20.43       51.61     67.26 o 
   0  -3  14       15.37       79.44     68.42 o 
   1  -3  14       26.68        0.58     69.58 o 
   2  -3  14        9.92       16.82     70.16 o 
   3  -3  14       67.54      213.96     92.19 o 
   4  -3  14      100.59      166.99    101.47 o 
   5  -3  14        7.78       19.13     63.20 o 
  -7  -2  14       18.50       35.37     73.06 o 
  -6  -2  14       55.47      202.36     78.28 o 
  -5  -2  14        6.85       38.85     58.56 o 
  -4  -2  14        0.29      -31.31     52.76 o 
  -3  -2  14        3.40       -4.64     60.30 o 
  -2  -2  14       32.14      -15.08     53.92 o 
  -1  -2  14      135.37      197.72     74.80 o 
   0  -2  14      124.60      106.11     67.84 o 
   1  -2  14       87.11       34.79     61.46 o 
   2  -2  14       56.62      122.34     71.32 o 
   3  -2  14       23.15       78.28     75.38 o 
   4  -2  14       13.75      -30.15     56.24 o 
   5  -2  14       57.10       -2.90     51.61 o 
   6  -2  14      129.65       60.88     60.30 o 
  -7  -1  14        0.08      -40.01     64.94 o 
  -6  -1  14       22.61       54.50     61.46 o 
  -5  -1  14       76.98      149.60     72.48 o 
  -4  -1  14        8.99       11.60     58.56 o 
  -3  -1  14        0.82      -34.37     34.37 o 
  -2  -1  14       78.63      153.08     67.26 o 
  -1  -1  14       70.32       88.71     65.52 o 
   0  -1  14        5.25       -6.96     53.92 o 
   1  -1  14       12.16       72.48     69.58 o 
   2  -1  14      187.43      330.50     86.97 o 
   3  -1  14      375.23      521.27    106.69 o 
   4  -1  14       13.02      -41.17     67.26 o 
   5  -1  14       82.09      -23.19     41.75 o 
   6  -1  14       22.62      -30.15     49.87 o 
  -7   0  14       44.52       80.02     66.10 o 
  -6   0  14        2.11      -18.55     55.66 o 
  -5   0  14        1.35       26.09     55.08 o 
  -4   0  14        6.70       48.44     39.71 o 
  -3   0  14      295.35      269.29     55.76 o 
  -2   0  14       15.88       -3.48     53.34 o 
  -1   0  14       50.28        6.96     54.50 o 
   0   0  14        6.89      -11.02     52.76 o 
   1   0  14       15.18       14.50     53.34 o 
   2   0  14        8.33      -15.08     55.66 o 
   3   0  14        5.59      -23.19     58.56 o 
   4   0  14      124.24      215.12     88.71 o 
   5   0  14      309.39      234.83     89.87 o 
   6   0  14      402.16       36.53     55.66 o 
   7   0  14        0.89       -8.70     59.14 o 
  -7   1  14        2.05      -38.27     51.03 o 
  -6   1  14      146.09       96.25     67.84 o 
  -5   1  14      161.18      128.26     47.13 o 
  -4   1  14       12.31       14.70     36.12 o 
  -3   1  14       25.40       26.09     51.61 o 
  -2   1  14       62.99       51.03     53.92 o 
  -1   1  14       18.03      -22.03     45.81 o 
   0   1  14      490.21      627.96     99.73 o 
   1   1  14        9.21       42.91     57.98 o 
   2   1  14        1.27       13.34     55.08 o 
   3   1  14        9.12      -39.43     55.08 o 
   4   1  14       39.76      200.04     81.76 o 
   5   1  14      166.44      236.57     93.93 o 
   6   1  14        0.75       56.82     66.10 o 
   7   1  14       44.02       45.23     77.12 o 
   8   1  14       55.47       67.84     89.87 o 
  -7   2  14       58.30        9.86     56.24 o 
  -6   2  14      321.37      442.54     68.47 o 
  -5   2  14       21.26       39.49     48.42 o 
  -4   2  14      318.57      333.30     56.56 o 
  -3   2  14        1.55      -12.76     54.50 o 
  -2   2  14       17.31       -9.28     49.87 o 
  -1   2  14        1.49      -31.31     45.23 o 
   0   2  14      281.18      299.19     75.38 o 
   1   2  14       73.85       41.17     52.76 o 
   2   2  14      133.97      142.06     59.72 o 
   3   2  14      140.99      114.81     71.32 o 
   4   2  14       28.33       84.66     65.52 o 
   5   2  14        4.45      -38.85     52.76 o 
   6   2  14       93.70      103.21     68.42 o 
   7   2  14      157.09      147.28     84.08 o 
   8   2  14       32.97       83.50     93.35 o 
  -7   3  14       27.71      122.58     51.96 o 
  -6   3  14        2.43       25.40     39.14 o 
  -5   3  14       27.86       94.78     43.98 o 
  -4   3  14        0.76        9.28     33.40 o 
  -3   3  14       95.66       11.60     60.30 o 
  -2   3  14      112.81      205.26     67.26 o 
  -1   3  14      123.22      219.18     67.26 o 
   0   3  14       14.62       45.81     51.61 o 
   1   3  14      339.33      375.73     80.60 o 
   2   3  14       88.22       96.83     60.88 o 
   3   3  14      525.85      531.13     95.09 o 
   4   3  14       66.86       93.35     53.92 o 
   5   3  14       23.98      -40.59     48.13 o 
   6   3  14      114.97      231.35     82.34 o 
   7   3  14       35.24      -13.92     59.72 o 
   8   3  14       13.02      -30.31     46.84 o 
  -7   4  14       10.99       12.76     78.28 o 
  -6   4  14        1.76        8.56     38.29 o 
  -5   4  14       11.58        2.89     37.82 o 
  -4   4  14       16.54      -27.58     32.01 o 
  -3   4  14      100.60      213.38     70.74 o 
  -2   4  14      129.01      213.96     69.00 o 
  -1   4  14       25.42        5.22     49.29 o 
   0   4  14       19.24       56.24     51.03 o 
   1   4  14        5.32      -15.08     47.55 o 
   2   4  14       81.64      124.08     63.20 o 
   3   4  14       67.69      144.38     53.92 o 
   4   4  14      308.22      414.00     85.24 o 
   5   4  14      207.69      266.72     75.96 o 
   6   4  14      292.39      262.66     78.86 o 
   7   4  14       11.43        5.22     59.14 o 
   8   4  14       23.63       36.07     48.74 o 
   9   4  14        2.58      143.47     89.29 o 
  -7   5  14       65.61      154.24     89.87 o 
  -6   5  14        2.95      -44.07     66.10 o 
  -5   5  14        5.92        2.64     35.99 o 
  -4   5  14        0.24       23.51     35.18 o 
  -3   5  14       13.57        8.70     57.40 o 
  -2   5  14        3.12      -16.24     50.45 o 
  -1   5  14       11.95       27.83     52.76 o 
   0   5  14      286.65      469.08     85.24 o 
   1   5  14      683.72      882.51     96.25 o 
   2   5  14      166.01      245.85     64.94 o 
   3   5  14       33.06      104.95     52.18 o 
   4   5  14        8.46      -19.71     40.59 o 
   5   5  14       60.37       85.82     54.50 o 
   6   5  14       44.68      118.29     60.88 o 
   7   5  14       53.22       89.85     61.17 o 
   8   5  14      232.34      381.75    110.46 o 
   9   5  14       23.96        1.01     46.53 o 
  -7   6  14        4.10      -27.83     84.08 o 
  -6   6  14        6.79      -33.63     59.14 o 
  -5   6  14       16.85       66.10     71.32 o 
  -4   6  14      109.30      164.60     49.58 o 
  -3   6  14       43.03       76.54     65.52 o 
  -2   6  14       97.78      129.88     66.10 o 
  -1   6  14        1.55       31.89     54.50 o 
   0   6  14       45.69       50.45     55.08 o 
   1   6  14       53.74       -2.90     39.43 o 
   2   6  14       59.57      184.39     59.72 o 
   3   6  14      507.52      587.95     92.77 o 
   4   6  14      271.88      335.14     75.38 o 
   5   6  14      218.75      203.52     65.52 o 
   6   6  14       51.09       24.93     53.92 o 
   7   6  14        1.67       49.08     90.16 o 
   8   6  14        0.24       37.55     45.27 o 
   9   6  14       73.27       16.06     44.37 o 
  -7   7  14        0.41      100.89     68.42 o 
  -6   7  14        2.20      -27.83     44.07 o 
  -5   7  14        9.78       19.71     73.64 o 
  -4   7  14       98.50      125.24     78.28 o 
  -3   7  14      114.76       77.12     63.78 o 
  -2   7  14      132.34       88.71     64.36 o 
  -1   7  14        5.38       30.15     56.82 o 
   0   7  14      172.52      200.62     63.20 o 
   1   7  14       30.78      -37.69     40.59 o 
   2   7  14      227.77      212.80     63.20 o 
   3   7  14      184.06      140.90     59.14 o 
   4   7  14        7.57       45.81     49.87 o 
   5   7  14      156.48      211.64     66.10 o 
   6   7  14      194.32      299.77     76.54 o 
   7   7  14       33.00       50.62     55.66 o 
   8   7  14       45.12       -6.35     43.49 o 
   9   7  14       76.99      166.66     58.42 o 
  -6   8  14      111.32       24.35     51.61 o 
  -5   8  14       33.57      -39.43     40.59 o 
  -4   8  14        0.40      -37.11     66.10 o 
  -3   8  14      216.87      259.19     87.55 o 
  -2   8  14        0.54       34.79     59.72 o 
  -1   8  14       72.55       55.08     52.76 o 
   0   8  14        2.85       62.04     51.03 o 
   1   8  14      199.38      136.84     62.62 o 
   2   8  14       27.96       82.92     51.61 o 
   3   8  14        6.49       -8.70     44.07 o 
   4   8  14      225.78      225.55     66.10 o 
   5   8  14       27.26      121.19     51.61 o 
   6   8  14      128.16      151.34     63.20 o 
   7   8  14       10.18       -1.39     55.08 o 
   8   8  14       38.45       60.08     51.03 o 
   9   8  14       35.78      112.78     55.08 o 
  -6   9  14       27.55       24.93     53.34 o 
  -5   9  14       33.97       58.56     59.72 o 
  -4   9  14        4.83       34.79     60.30 o 
  -3   9  14       66.33       29.57     71.32 o 
  -2   9  14        0.75      -28.99     46.39 o 
  -1   9  14       62.84       70.74     55.66 o 
   0   9  14       18.04      -27.25     44.07 o 
   1   9  14      393.04      516.63     86.40 o 
   2   9  14        7.04       41.17     46.97 o 
   3   9  14      140.23      147.28     57.98 o 
   4   9  14      247.90      222.08     67.26 o 
   5   9  14      120.85      155.98     56.82 o 
   6   9  14       24.63       76.24     39.71 o 
   7   9  14      168.23      343.27     96.25 o 
   8   9  14       36.73       18.29     86.69 o 
   9   9  14       90.26      284.12    103.21 o 
  -5  10  14       18.20      -29.57     42.91 o 
  -4  10  14       25.03      -19.13     66.10 o 
  -3  10  14        9.62      -27.25     53.34 o 
  -2  10  14       10.27        0.58     57.98 o 
  -1  10  14       64.88       84.08     60.30 o 
   0  10  14       70.09      106.69     55.08 o 
   1  10  14        0.51       90.45     55.08 o 
   2  10  14      489.66      438.35     81.18 o 
   3  10  14       34.14       99.15     54.50 o 
   4  10  14       27.01      -15.66     42.33 o 
   5  10  14       48.47      -40.01     40.01 o 
   6  10  14        3.10       -0.47     39.12 o 
   7  10  14        2.19      -10.29     36.38 o 
   8  10  14        9.21      -57.98     57.98 o 
  -4  11  14       27.59       22.61     71.90 o 
  -3  11  14        2.34      -39.43     56.82 o 
  -2  11  14       94.12      110.17     69.00 o 
  -1  11  14        9.50        5.80     60.88 o 
   0  11  14       57.67       77.70     64.36 o 
   1  11  14        4.37      -43.49     43.49 o 
   2  11  14       39.23       42.33     58.56 o 
   3  11  14       15.41       60.88     56.24 o 
   4  11  14       59.24       85.82     53.92 o 
   5  11  14      185.25      254.55     70.16 o 
   6  11  14      107.05      152.69     46.13 o 
   7  11  14        0.94       48.71     61.46 o 
   8  11  14        6.66      -35.37     57.40 o 
  -4  12  14       14.60      -34.79     65.52 o 
  -3  12  14        5.24      141.48     80.60 o 
  -2  12  14        0.07      -52.76     52.76 o 
  -1  12  14       17.00       66.10     62.62 o 
   0  12  14        4.92      -49.29     49.29 o 
   1  12  14      172.57      332.82     80.02 o 
   2  12  14       17.82      -19.13     53.92 o 
   3  12  14        6.32       24.93     51.03 o 
   4  12  14       12.94       62.62     55.66 o 
   5  12  14        2.51        4.06     52.18 o 
   6  12  14       26.45      -51.61     51.61 o 
   7  12  14       79.37       44.07     66.10 o 
   8  12  14       76.66       23.77     81.76 o 
  -3  13  14        4.17      -27.25     71.32 o 
  -2  13  14        0.09      146.12     78.86 o 
  -1  13  14       69.93      -31.89     63.78 o 
   0  13  14        2.05      -12.18     56.24 o 
   1  13  14       62.91      140.32     72.48 o 
   2  13  14        0.48        8.12     56.24 o 
   3  13  14       63.29       60.30     53.34 o 
   4  13  14        2.44       44.65     55.66 o 
   6  13  14        0.40        3.48     67.26 o 
   7  13  14       39.28        0.58     64.36 o 
  -1  14  14        8.82       31.89     72.48 o 
   0  14  14       13.52      -45.23     58.56 o 
   1  14  14       16.94      -53.34     62.62 o 
   2  14  14       73.03       86.40     74.80 o 
   6  14  14       57.66      150.18     78.28 o 
   1  15  14        2.29      176.85     79.44 o 
  -4  -4  15        5.55      -39.43     39.43 o 
  -3  -4  15        6.21      -40.59     40.59 o 
  -2  -4  15       28.03       11.02     48.71 o 
  -1  -4  15       13.01       53.34     56.82 o 
   1  -4  15        4.64       92.77     86.97 o 
   2  -4  15       43.02       74.22    101.47 o 
  -5  -3  15        0.75       26.09     64.94 o 
  -4  -3  15       26.69        0.58     47.55 o 
  -3  -3  15       38.03       20.29     45.23 o 
  -2  -3  15        0.05       -5.22     45.23 o 
   0  -3  15        1.61      -67.84     67.84 o 
   1  -3  15       18.38       45.81     80.60 o 
   2  -3  15       71.66       96.25     80.60 o 
   3  -3  15       70.51       60.30     89.87 o 
   4  -3  15       10.59      -34.21     95.67 o 
  -5  -2  15        0.16       70.74     70.16 o 
  -4  -2  15        2.66       11.60     56.82 o 
  -3  -2  15      126.18        4.64     37.69 o 
  -2  -2  15       50.15      -38.85     51.61 o 
  -1  -2  15        3.64      -61.46     61.46 o 
   0  -2  15        7.67      -52.18     62.62 o 
   1  -2  15       16.54       20.87     70.16 o 
   2  -2  15       38.62       52.18     72.48 o 
   3  -2  15        4.32       55.08     80.02 o 
   4  -2  15       11.01      -33.05     48.13 o 
   5  -2  15       49.80       20.87     56.24 o 
  -6  -1  15        0.83       59.72     68.42 o 
  -5  -1  15        3.71      -27.83     60.30 o 
  -4  -1  15        5.12       70.16     63.78 o 
  -3  -1  15      161.77      139.08     52.13 o 
  -2  -1  15       30.02       44.65     69.00 o 
  -1  -1  15        8.71      -41.17     60.30 o 
   0  -1  15      147.01      199.46     78.86 o 
   1  -1  15      497.49      503.87     99.73 o 
   2  -1  15        0.85      -20.29     63.20 o 
   3  -1  15      108.78      128.72     81.76 o 
   4  -1  15        4.28      -33.05     38.85 o 
   5  -1  15        9.19       43.49     56.24 o 
   6  -1  15      187.77      -51.03     51.03 o 
  -6   0  15       31.54       32.47     65.52 o 
  -5   0  15       42.49       76.54     66.68 o 
  -4   0  15        9.15       80.28     45.11 o 
  -3   0  15      129.93      147.04     79.15 o 
  -2   0  15       35.24       13.92     64.94 o 
  -1   0  15        1.03       -3.48     58.56 o 
   0   0  15      102.28       24.93     60.30 o 
   1   0  15       12.42       27.25     59.72 o 
   2   0  15        0.61      -28.41     59.72 o 
   3   0  15       14.43        8.12     64.36 o 
   4   0  15       92.10       71.32     71.90 o 
   5   0  15        9.99        8.70     45.81 o 
   6   0  15       16.64       40.01     55.66 o 
  -7   1  15       68.80      -23.77     57.98 o 
  -6   1  15        1.27        7.54     55.66 o 
  -5   1  15        0.63       18.89     43.14 o 
  -4   1  15       15.89       26.58     41.28 o 
  -3   1  15        5.65       37.34     46.97 o 
  -2   1  15       13.94       -5.80     56.24 o 
  -1   1  15      109.00      159.45     73.64 o 
   0   1  15        4.43      -11.02     57.98 o 
   1   1  15       53.85       64.94     66.10 o 
   2   1  15      644.09      711.45    114.23 o 
   3   1  15       49.02      135.10     74.22 o 
   4   1  15       83.14       66.68     72.48 o 
   5   1  15       76.45      -16.82     53.92 o 
   6   1  15       20.68       16.24     53.34 o 
   7   1  15        1.75      -69.58     69.58 o 
  -7   2  15       48.60      114.23     70.16 o 
  -6   2  15       24.56       22.39     43.20 o 
  -5   2  15        0.23       21.79     52.47 o 
  -4   2  15       46.56       42.92     40.86 o 
  -3   2  15       42.08       41.75     64.94 o 
  -2   2  15       92.88      158.87     72.48 o 
  -1   2  15        8.59       21.45     54.50 o 
   0   2  15      111.02       71.90     63.20 o 
   1   2  15       41.23       23.19     55.66 o 
   2   2  15       69.83      135.10     70.16 o 
   3   2  15      316.22      407.04     93.93 o 
   4   2  15       90.28       85.82     70.74 o 
   5   2  15      234.87      154.24     84.08 o 
   6   2  15       39.81       94.51     75.38 o 
   7   2  15       26.98      121.19     78.86 o 
  -7   3  15       36.04      -43.70     75.38 o 
  -6   3  15        2.89       98.03     50.39 o 
  -5   3  15       62.35       84.27     48.13 o 
  -4   3  15        3.90       27.67     40.12 o 
  -3   3  15       37.45       35.37     65.52 o 
  -2   3  15       78.07       72.48     64.36 o 
  -1   3  15        1.28      -30.15     49.87 o 
   0   3  15      103.66       84.66     63.20 o 
   1   3  15      213.95      248.17     77.12 o 
   2   3  15       27.33      -13.34     59.72 o 
   3   3  15        5.53       20.29     55.08 o 
   4   3  15        2.24       14.50     59.14 o 
   5   3  15       44.97       -4.64     56.82 o 
   6   3  15       41.95       95.09     66.68 o 
   7   3  15      114.07      263.82     93.35 o 
   8   3  15      124.31      298.61    106.11 o 
  -7   4  15        0.34       76.54     99.15 o 
  -6   4  15       21.15       68.21     48.20 o 
  -5   4  15      130.12      159.57     50.15 o 
  -4   4  15        4.81        4.69     40.88 o 
  -3   4  15       53.18        5.22     67.26 o 
  -2   4  15       33.56       51.61     59.14 o 
  -1   4  15       42.32      -37.11     49.87 o 
   0   4  15       36.24      142.64     68.42 o 
   1   4  15        7.99       49.87     57.40 o 
   2   4  15      318.72      451.11     89.87 o 
   3   4  15      109.55      118.29     64.36 o 
   4   4  15      156.66      229.03     72.48 o 
   5   4  15      104.60       34.21     56.82 o 
   6   4  15       57.41       67.26     64.36 o 
   7   4  15       44.28       42.33     62.04 o 
   8   4  15       32.25       97.99     77.12 o 
  -7   5  15        0.57       -6.96     87.55 o 
  -6   5  15       17.03       -8.70     68.42 o 
  -5   5  15       15.48      -30.62    117.71 o 
  -4   5  15       10.97       -3.58     58.27 o 
  -3   5  15        4.54      -53.34     53.34 o 
  -2   5  15      245.95      260.92     80.60 o 
  -1   5  15      127.37      150.76     71.32 o 
   0   5  15        8.66        0.58     56.82 o 
   1   5  15      213.68      321.81     79.44 o 
   2   5  15       16.22       57.98     59.72 o 
   3   5  15        9.84       41.17     49.87 o 
   4   5  15       14.47       17.39     44.65 o 
   5   5  15       60.92      120.61     67.26 o 
   6   5  15      184.71      353.70     88.13 o 
   7   5  15        3.05      -24.93     56.24 o 
   8   5  15       30.19       21.45     71.90 o 
  -6   6  15        0.49      -17.97     80.02 o 
  -5   6  15        2.77        4.06     66.10 o 
  -4   6  15        6.35       14.66     36.00 o 
  -3   6  15        5.71      -44.07     55.66 o 
  -2   6  15       39.67      109.01     66.10 o 
  -1   6  15       28.16       86.40     61.46 o 
   0   6  15      170.84      111.91     65.52 o 
   1   6  15      434.81      509.09     91.61 o 
   2   6  15       56.62       39.43     49.87 o 
   3   6  15      108.57       81.76     61.46 o 
   4   6  15       26.34      136.84     59.72 o 
   5   6  15       60.56      122.34     61.46 o 
   6   6  15      126.71      169.89     69.00 o 
   7   6  15        9.00       49.29     60.30 o 
   8   6  15        0.91       -9.28     60.88 o 
  -6   7  15       38.33      -26.67     54.50 o 
  -5   7  15        9.51       42.33     41.17 o 
  -4   7  15       86.40       67.84     77.12 o 
  -3   7  15        9.02      -32.47     61.46 o 
  -2   7  15       60.17       53.34     64.94 o 
  -1   7  15       72.07       20.87     56.24 o 
   0   7  15        2.78      -40.01     40.01 o 
   1   7  15       33.60      -33.05     40.59 o 
   2   7  15       58.70      155.98     61.46 o 
   3   7  15       11.43       86.40     53.34 o 
   4   7  15        3.91      -22.03     44.65 o 
   5   7  15      232.95      296.87     77.70 o 
   6   7  15       81.12      115.39     58.56 o 
   7   7  15      229.70      323.55     82.34 o 
   8   7  15       27.96       59.14     66.68 o 
  -6   8  15        0.55       64.36     56.24 o 
  -5   8  15       28.29        7.54     49.87 o 
  -4   8  15        2.73      -45.81     53.34 o 
  -3   8  15      100.18      147.86     80.60 o 
  -2   8  15       14.37       63.20     66.68 o 
  -1   8  15        5.77      -10.44     46.39 o 
   0   8  15      434.18      447.05     85.24 o 
   1   8  15       25.56       12.76     46.39 o 
   2   8  15      832.54     1261.14    116.55 o 
   3   8  15       37.23       68.42     56.24 o 
   4   8  15       23.31       99.15     57.40 o 
   5   8  15        0.08       81.76     58.56 o 
   6   8  15       14.62      -20.87     51.61 o 
   7   8  15        8.36      127.56     65.52 o 
   8   8  15        6.98       35.37     57.98 o 
  -5   9  15        3.90       56.24     51.03 o 
  -4   9  15       28.68       38.27     42.91 o 
  -3   9  15        3.32      -44.07     61.46 o 
  -2   9  15        1.08      -43.49     52.76 o 
  -1   9  15        1.81      -22.61     49.29 o 
   0   9  15        5.33      -42.91     42.91 o 
   1   9  15       79.96       73.64     55.08 o 
   2   9  15       19.79      119.45     57.98 o 
   3   9  15        1.54        2.32     48.13 o 
   4   9  15       45.53       50.45     56.24 o 
   5   9  15      187.89      218.02     70.16 o 
   6   9  15       47.40       34.21     57.40 o 
   7   9  15        4.20        5.22     53.34 o 
   8   9  15        1.69       85.24     60.88 o 
  -5  10  15       11.07       40.59     52.76 o 
  -4  10  15       43.25       16.24     52.18 o 
  -3  10  15       18.58       -7.54     56.82 o 
  -2  10  15       13.20        6.96     59.72 o 
  -1  10  15       19.30      -48.71     48.71 o 
   0  10  15       67.72      124.08     63.78 o 
   1  10  15        8.77       20.87     53.34 o 
   2  10  15      222.98      192.50     67.84 o 
   3  10  15        3.81      -32.47     50.45 o 
   4  10  15       87.74       42.91     55.08 o 
   5  10  15       20.50      -11.02     52.18 o 
   6  10  15       16.89      -17.39     52.76 o 
   7  10  15       40.51       36.53     64.94 o 
  -4  11  15        0.55      -38.27     69.58 o 
  -3  11  15        0.51        7.54     63.78 o 
  -2  11  15       16.56       35.37     58.56 o 
  -1  11  15       16.96       -8.70     57.40 o 
   0  11  15        1.16       86.97     59.14 o 
   1  11  15        0.40      -42.91     50.45 o 
   2  11  15        8.24       38.85     51.03 o 
   3  11  15      329.04      332.24     79.44 o 
   4  11  15       58.54       24.93     56.82 o 
   5  11  15        0.15       70.16     59.14 o 
   6  11  15        4.68       85.24     62.04 o 
  -3  12  15       10.69       44.65     76.54 o 
  -2  12  15       26.54      120.61     78.86 o 
  -1  12  15        0.68      112.49     77.70 o 
   0  12  15        0.32        7.54     57.98 o 
   1  12  15        6.16       50.45     55.08 o 
   2  12  15       22.97       33.63     58.56 o 
   3  12  15       10.36       92.19     63.78 o 
   4  12  15       14.12      -43.49     50.45 o 
   5  12  15       17.71      -28.41     57.40 o 
  -2  13  15       26.62       62.62     77.70 o 
  -1  13  15        4.30      -40.01     63.78 o 
   0  13  15        0.37      -23.19     63.78 o 
   1  13  15      142.51      170.47     75.96 o 
   2  13  15        3.10       -3.48     59.14 o 
   3  13  15        5.22       -2.90     52.76 o 
   4  13  15       28.49       32.47     59.14 o 
   0  14  15       46.39       37.69     67.84 o 
   1  14  15       22.06       34.21     59.72 o 
   2  14  15        1.75       -5.22     67.26 o 
   3  14  15        1.15       -5.22     66.10 o 
  -3  -3  16        8.30      -14.50     57.98 o 
  -2  -3  16       20.83       23.77     51.03 o 
   1  -3  16        3.18       37.11     73.06 o 
   2  -3  16        4.75      -25.51     91.61 o 
  -4  -2  16       54.16       59.72     73.64 o 
  -3  -2  16       40.65      -36.53     40.59 o 
  -2  -2  16       25.71       12.76     48.13 o 
  -1  -2  16       19.72       34.79     74.80 o 
   0  -2  16        1.73      -66.68     66.68 o 
   1  -2  16        6.54        8.12     75.96 o 
   2  -2  16       38.36       95.67     86.40 o 
   3  -2  16       60.30      302.67    113.65 o 
  -5  -1  16       38.31      144.96     78.28 o 
  -4  -1  16        0.29       69.58     69.00 o 
  -3  -1  16       91.69       60.30     66.68 o 
  -2  -1  16       25.01       66.10     71.32 o 
  -1  -1  16        9.40       -1.16     71.32 o 
   0  -1  16       22.42       63.78     74.22 o 
   1  -1  16        8.74        1.74     67.26 o 
   2  -1  16       23.03      -62.04     66.68 o 
   3  -1  16        0.63        6.96     51.61 o 
   4  -1  16       13.71       56.24     52.76 o 
  -5   0  16        3.44      -55.08     55.08 o 
  -4   0  16       34.88      104.95     70.16 o 
  -3   0  16        5.31        9.58     42.75 o 
  -2   0  16       13.07       49.87     72.48 o 
  -1   0  16       23.87       37.69     63.78 o 
   0   0  16        1.37       50.45     72.48 o 
   1   0  16      115.75      236.57     84.66 o 
   2   0  16       12.33        1.16     66.10 o 
   3   0  16       45.56      -24.93     54.50 o 
   4   0  16        4.08      -33.63     52.18 o 
   5   0  16      185.28       23.77     49.87 o 
  -6   1  16       59.95      177.43     78.86 o 
  -5   1  16       18.66      -52.76     52.76 o 
  -4   1  16        2.22       32.75     46.62 o 
  -3   1  16       46.64       99.50     48.20 o 
  -2   1  16        3.38       25.51     61.46 o 
  -1   1  16      158.96      233.67     83.50 o 
   0   1  16      161.35      353.70     92.19 o 
   1   1  16        3.29      -33.05     59.14 o 
   2   1  16       64.80       67.84     71.32 o 
   3   1  16       69.92      133.36     81.76 o 
   4   1  16        0.05        5.22     43.49 o 
   5   1  16        0.95      -13.34     51.61 o 
   6   1  16       46.99       13.34     53.34 o 
  -6   2  16       11.34       21.45     61.46 o 
  -5   2  16       16.57       12.33     47.19 o 
  -4   2  16        1.08      -39.98     39.98 o 
  -3   2  16        7.57      -32.47     60.88 o 
  -2   2  16        7.01       -8.70     60.30 o 
  -1   2  16       23.67       18.55     60.88 o 
   0   2  16       32.56      148.44     70.16 o 
   1   2  16        0.47       14.50     60.30 o 
   2   2  16       39.25      130.46     78.28 o 
   3   2  16      552.51      514.89    109.01 o 
   4   2  16        0.53      -55.66     55.66 o 
   5   2  16       43.13       25.51     44.65 o 
   6   2  16       29.90       70.74     74.80 o 
  -6   3  16       46.05      113.55     52.80 o 
  -5   3  16      122.49       77.95     51.96 o 
  -4   3  16        8.84        1.95     44.74 o 
  -3   3  16        3.28      -41.17     64.36 o 
  -2   3  16       17.77       58.56     65.52 o 
  -1   3  16       82.67      160.61     71.90 o 
   0   3  16       11.11       -5.22     55.66 o 
   1   3  16       50.77       99.15     67.26 o 
   2   3  16        9.77      -52.18     52.18 o 
   3   3  16        0.21       27.25     62.04 o 
   4   3  16       77.44      100.31     77.12 o 
   5   3  16      133.06      139.16     85.82 o 
   6   3  16      126.45      176.27     85.82 o 
   7   3  16       34.59      -18.55     69.00 o 
  -6   4  16        1.61       13.68     84.95 o 
  -5   4  16       62.27       66.04     47.09 o 
  -4   4  16       82.11       95.22     48.58 o 
  -3   4  16        3.22      -13.34     65.52 o 
  -2   4  16        0.41        1.16     57.98 o 
  -1   4  16       29.69       72.48     62.04 o 
   0   4  16      105.80      115.97     65.52 o 
   1   4  16       36.47      -10.44     55.66 o 
   2   4  16       40.27       82.34     68.42 o 
   3   4  16       30.25      101.47     71.90 o 
   4   4  16      169.97      124.08     63.20 o 
   5   4  16        2.58       35.37     56.82 o 
   6   4  16        3.98      -60.30     60.30 o 
   7   4  16       16.59       21.45     77.12 o 
  -6   5  16       15.29       40.59     95.09 o 
  -5   5  16       32.21       74.88     47.30 o 
  -4   5  16       25.33       47.15     42.04 o 
  -3   5  16       18.61      204.10     81.76 o 
  -2   5  16        7.68       19.71     60.88 o 
  -1   5  16       21.93       44.65     60.30 o 
   0   5  16      159.76      211.06     76.54 o 
   1   5  16       71.73       23.77     59.14 o 
   2   5  16      138.45      113.07     70.16 o 
   3   5  16       62.16       34.21     55.08 o 
   4   5  16       45.01       15.08     57.40 o 
   5   5  16        4.57      -35.37     49.87 o 
   6   5  16      163.89      310.21     95.09 o 
   7   5  16      150.57      190.19     87.55 o 
  -6   6  16        4.56      -12.76     90.45 o 
  -5   6  16        2.12      -18.55     56.82 o 
  -4   6  16       12.27       58.10     40.53 o 
  -3   6  16        0.57       27.25     64.36 o 
  -2   6  16        6.52       87.55     70.74 o 
  -1   6  16       78.99       82.92     66.10 o 
   0   6  16        1.92      -49.29     49.29 o 
   1   6  16      226.83      171.05     73.06 o 
   2   6  16        7.65      -13.92     44.07 o 
   3   6  16       87.32      133.36     63.20 o 
   4   6  16       53.27       -1.16     51.61 o 
   5   6  16       29.70       56.82     53.92 o 
   6   6  16       45.68       36.53     61.46 o 
   7   6  16        1.69       84.66     73.64 o 
   8   6  16        9.61        0.00     67.26 o 
  -5   7  16        9.04       43.49     55.08 o 
  -4   7  16        1.13       14.50     46.39 o 
  -3   7  16      118.90       37.69     66.68 o 
  -2   7  16       73.62      171.05     78.86 o 
  -1   7  16       53.67       89.29     69.00 o 
   0   7  16       47.29       31.89     62.62 o 
   1   7  16       33.82       61.46     52.76 o 
   2   7  16        0.63      -37.11     37.11 o 
   3   7  16       67.46      166.41     64.94 o 
   4   7  16      158.64       53.34     59.14 o 
   5   7  16       52.63       52.76     63.78 o 
   6   7  16       97.86       77.12     66.68 o 
   7   7  16        0.02       70.74     59.72 o 
   8   7  16        0.27      -58.56     58.56 o 
  -5   8  16        2.49      -36.53     47.55 o 
  -4   8  16        2.35       40.01     53.34 o 
  -3   8  16        1.67      -53.92     53.92 o 
  -2   8  16       75.97       42.33     68.42 o 
  -1   8  16        9.75       56.82     69.58 o 
   0   8  16      418.74      637.24    105.53 o 
   1   8  16        2.02      -35.37     48.13 o 
   2   8  16       83.47      107.27     63.78 o 
   3   8  16      143.63      147.28     66.68 o 
   4   8  16       16.41       -1.16     46.97 o 
   5   8  16       47.92       79.44     60.88 o 
   6   8  16        0.64       12.18     60.30 o 
   7   8  16       76.31      159.45     77.12 o 
   8   8  16       64.12       15.66     67.26 o 
  -5   9  16        9.97      -42.33     46.39 o 
  -4   9  16       12.18        6.38     46.97 o 
  -3   9  16       22.50       17.39     41.75 o 
  -2   9  16        7.88      -30.73     61.46 o 
  -1   9  16        6.22      149.60     63.78 o 
   0   9  16        8.60       -6.96     51.03 o 
   1   9  16        1.96      -48.71     51.61 o 
   2   9  16       38.05      -49.87     49.87 o 
   3   9  16      187.79      253.97     73.64 o 
   4   9  16       95.22       83.50     61.46 o 
   5   9  16       26.67      -30.73     48.71 o 
   6   9  16       17.44      -13.92     53.92 o 
   7   9  16       43.16      117.13     67.84 o 
  -4  10  16        0.65       38.27     52.76 o 
  -3  10  16        0.85      -60.30     60.30 o 
  -2  10  16       61.74       85.82     71.32 o 
  -1  10  16       29.16        9.28     59.72 o 
   0  10  16        8.96      -29.57     52.76 o 
   1  10  16       74.61      128.14     67.26 o 
   2  10  16       19.33        9.28     52.76 o 
   3  10  16        4.21      -45.81     45.81 o 
   4  10  16       35.33       94.51     60.30 o 
   5  10  16       26.02        8.70     53.34 o 
   6  10  16       28.62       35.37     60.30 o 
   7  10  16       42.68       10.44     59.14 o 
  -3  11  16        1.19      138.58     84.66 o 
  -2  11  16       25.90       46.39     65.52 o 
  -1  11  16        0.66      -56.82     56.82 o 
   0  11  16       18.67      -52.76     52.76 o 
   1  11  16       15.54       28.41     54.50 o 
   2  11  16        2.47       65.52     59.14 o 
   3  11  16       30.16        4.06     51.03 o 
   4  11  16       26.25       91.03     63.78 o 
   5  11  16      114.28      213.96     76.54 o 
   6  11  16        4.90        8.12     59.14 o 
  -2  12  16        1.85      -27.25     71.90 o 
  -1  12  16        8.80       73.64     76.54 o 
   0  12  16        5.33      105.53     78.28 o 
   1  12  16       95.22      252.81     81.18 o 
   2  12  16        0.78      -24.35     61.46 o 
   3  12  16       13.71       18.55     56.24 o 
   4  12  16       24.50       26.09     56.24 o 
   5  12  16       11.50       86.97     63.78 o 
  -1  13  16       24.25       48.71     73.06 o 
   0  13  16        0.33       82.92     72.48 o 
   1  13  16        4.39      -53.34     59.72 o 
   2  13  16        0.88       -1.74     59.14 o 
   3  13  16       21.20       39.43     62.62 o 
   4  13  16       67.59      191.92     70.74 o 
   1  14  16        0.04       31.31     77.70 o 
   2  14  16        2.78       31.89     64.94 o 
   3  14  16        2.61       78.86     69.58 o 
  -2  -2  17        4.36       63.78     54.50 o 
   0  -2  17        0.65       67.84     88.71 o 
   1  -2  17        0.78      -80.60     80.60 o 
  -3  -1  17        1.13       27.25     69.58 o 
  -2  -1  17        5.65      -44.65     44.65 o 
  -1  -1  17        7.33      113.07     81.18 o 
   0  -1  17       18.41       41.17     80.02 o 
   1  -1  17       55.66       30.73     79.44 o 
   2  -1  17        9.31       34.21     86.97 o 
   3  -1  17        0.73      156.55    109.01 o 
  -4   0  17        1.28      -63.20     63.20 o 
  -3   0  17       22.52       -6.38     55.66 o 
  -2   0  17        3.22      -66.10     66.10 o 
  -1   0  17        6.35       32.47     73.64 o 
   0   0  17        4.59        3.48     68.42 o 
   1   0  17        7.42       62.62     75.96 o 
   2   0  17       55.47      247.01     92.77 o 
   3   0  17       20.82      -10.44     53.34 o 
   4   0  17       27.93       69.58     63.78 o 
  -4   1  17       24.89      126.40     72.48 o 
  -3   1  17       27.39      105.28     68.42 o 
  -2   1  17        5.10       15.66     70.74 o 
  -1   1  17        8.51       57.40     71.90 o 
   0   1  17       21.36       38.27     69.58 o 
   1   1  17       11.22       33.05     66.10 o 
   2   1  17       34.77      -46.97     46.97 o 
   3   1  17        3.84      -48.71     48.71 o 
   4   1  17      104.27       70.74     55.08 o 
   5   1  17      106.18       38.27     52.18 o 
  -5   2  17       19.49       -8.12     60.30 o 
  -4   2  17        0.44       17.51     87.26 o 
  -3   2  17        3.70       -4.19     46.06 o 
  -2   2  17       29.66       73.06     75.38 o 
  -1   2  17       57.26      110.75     81.18 o 
   0   2  17        2.50       -0.58     62.62 o 
   1   2  17        1.04       66.68     74.22 o 
   2   2  17       29.43       72.48     71.32 o 
   3   2  17        6.79      -26.09     37.11 o 
   4   2  17       34.06      -12.18     48.71 o 
   5   2  17       60.48      -26.67     48.71 o 
  -5   3  17       20.44      131.46     55.71 o 
  -4   3  17        1.04      -34.40     72.77 o 
  -3   3  17       47.46       74.80     75.96 o 
  -2   3  17       33.19        2.32     65.52 o 
  -1   3  17       60.45       51.03     69.58 o 
   0   3  17        3.69      -60.88     60.88 o 
   1   3  17       43.24      -12.18     66.10 o 
   2   3  17       41.69      -21.45     60.30 o 
   3   3  17        7.22      -52.18     52.18 o 
   4   3  17        1.44      -12.18     32.47 o 
   5   3  17        0.09       33.63     49.87 o 
   6   3  17       21.74       27.83     77.70 o 
  -5   4  17        0.32      -39.01     42.24 o 
  -4   4  17       11.55       45.05     46.05 o 
  -3   4  17       26.07       58.56     75.38 o 
  -2   4  17       13.00       46.39     70.74 o 
  -1   4  17       20.34       82.92     77.12 o 
   0   4  17       13.31       43.49     68.42 o 
   1   4  17       35.06       94.51     71.32 o 
   2   4  17      360.76      376.89     98.57 o 
   3   4  17       34.82      -59.72     59.72 o 
   4   4  17        0.88       52.76     40.59 o 
   5   4  17       31.90      -48.13     60.88 o 
   6   4  17        4.80      179.75     81.18 o 
  -5   5  17        3.90      -15.10     49.84 o 
  -4   5  17       26.60       14.09     44.73 o 
  -3   5  17       21.77      -23.77     60.88 o 
  -2   5  17        5.06       26.09     72.48 o 
  -1   5  17        1.05       28.41     66.10 o 
   0   5  17       59.72       38.27     71.90 o 
   1   5  17       35.35       62.62     69.00 o 
   2   5  17       28.00       62.04     69.00 o 
   3   5  17       32.94        0.58     62.04 o 
   4   5  17       42.06       22.03     60.88 o 
   5   5  17      142.85      207.58     80.02 o 
   6   5  17        0.67       38.85     69.58 o 
   7   5  17        4.58      223.82     86.40 o 
  -5   6  17        1.45      -30.73     98.57 o 
  -4   6  17        0.94      -28.99     51.61 o 
  -3   6  17        0.24       21.45     51.61 o 
  -2   6  17        1.22       98.57     71.90 o 
  -1   6  17        8.32       34.21     68.42 o 
   0   6  17       36.75       13.92     66.68 o 
   1   6  17      267.00      448.79    103.79 o 
   2   6  17        9.35      -12.76     49.87 o 
   3   6  17        1.12      -47.55     47.55 o 
   4   6  17        9.83       71.90     60.88 o 
   5   6  17        3.91        2.32     62.04 o 
   6   6  17       17.63       33.05     64.36 o 
   7   6  17       17.50       60.88     74.80 o 
  -5   7  17       13.94      -26.67     49.87 o 
  -4   7  17        1.72      -22.61     53.34 o 
  -3   7  17       10.71       24.93     35.95 o 
  -2   7  17        1.12        9.28     63.78 o 
  -1   7  17       11.76       32.47     70.16 o 
   0   7  17       50.29       62.04     69.00 o 
   1   7  17       43.44      104.95     66.68 o 
   2   7  17        1.48       84.66     57.98 o 
   3   7  17      215.64      351.96     89.87 o 
   4   7  17        2.32      -36.53     46.39 o 
   5   7  17       28.62       67.26     60.88 o 
   6   7  17       10.63       89.29     76.54 o 
   7   7  17        1.18       30.73     66.68 o 
  -4   8  17        1.96      -13.34     50.45 o 
  -3   8  17       14.54      -28.41     45.23 o 
  -2   8  17       61.16       40.59     41.17 o 
  -1   8  17       37.77      -19.71     60.88 o 
   0   8  17       13.99       -7.54     53.92 o 
   1   8  17        1.01      -52.18     52.18 o 
   2   8  17        1.00      -45.81     45.81 o 
   3   8  17       17.28      -46.97     46.97 o 
   4   8  17       81.14       95.67     60.30 o 
   5   8  17       30.07      -51.61     51.61 o 
   6   8  17       31.79       61.46     59.72 o 
   7   8  17        1.67       62.62     74.22 o 
  -4   9  17        1.19      -22.03     46.97 o 
  -3   9  17        0.19       26.67     56.24 o 
  -2   9  17        0.38      -20.29     41.17 o 
  -1   9  17        7.66       -7.54     57.98 o 
   0   9  17        7.70      -22.03     55.08 o 
   1   9  17        0.86       20.87     54.50 o 
   2   9  17      114.11       26.67     60.88 o 
   3   9  17        0.58      -20.87     52.76 o 
   4   9  17       42.81      -16.82     55.08 o 
   5   9  17       35.38      135.68     69.00 o 
   6   9  17        3.27       73.64     73.06 o 
   7   9  17       29.10       -4.06     65.52 o 
  -3  10  17       60.54      -46.97     46.97 o 
  -2  10  17       38.14       52.76     73.64 o 
  -1  10  17       16.11      -64.36     64.36 o 
   0  10  17      105.06      109.01     72.48 o 
   1  10  17        1.66       30.73     59.14 o 
   2  10  17      107.68      -30.73     50.45 o 
   3  10  17        0.55      -55.66     55.66 o 
   4  10  17       22.30       38.27     62.04 o 
   5  10  17        9.45       87.55     63.78 o 
   6  10  17       21.81       -1.74     57.98 o 
  -2  11  17        3.23       44.07     75.38 o 
  -1  11  17        0.13      -63.78     63.78 o 
   0  11  17       37.55       13.34     60.30 o 
   1  11  17      124.31       77.70     67.26 o 
   2  11  17       54.12      135.68     77.12 o 
   3  11  17        1.50       60.30     61.46 o 
   4  11  17       15.81      -25.51     53.92 o 
   5  11  17        3.44      -16.82     63.20 o 
   6  11  17        0.53       24.35     66.10 o 
  -1  12  17        6.24      167.57     86.97 o 
   0  12  17       22.31       53.92     67.26 o 
   1  12  17        0.07      -12.76     56.82 o 
   2  12  17       43.04      102.63     74.80 o 
   3  12  17        0.57       67.84     63.20 o 
   4  12  17       50.32       53.34     65.52 o 
   5  12  17      103.79      181.49     75.38 o 
   1  13  17        8.48       -8.12     67.26 o 
   2  13  17       13.36       20.29     69.00 o 
   3  13  17        0.29       63.20     68.42 o 
   4  13  17        6.34      156.55     74.80 o 
  -2   0  18       15.00       17.97     88.71 o 
  -1   0  18       22.82       41.75     92.19 o 
   0   0  18       26.66       66.10     94.51 o 
   1   0  18       20.57      -11.60     91.61 o 
   2   0  18        9.05       15.66     94.51 o 
  -3   1  18        0.08       -7.14     46.25 o 
  -2   1  18        0.78      -66.10     66.10 o 
  -1   1  18       16.10       14.50     77.70 o 
   0   1  18       51.71      181.49     98.57 o 
   1   1  18        0.31      -15.66     84.66 o 
   2   1  18        9.07       28.41     52.18 o 
   3   1  18       38.72      -27.83     51.61 o 
  -3   2  18       10.22      -28.37     79.44 o 
  -2   2  18        3.82       42.33     74.80 o 
  -1   2  18        9.75      -10.44     69.58 o 
   0   2  18       29.81      111.91     81.76 o 
   1   2  18       40.26      -42.33     42.33 o 
   2   2  18        9.29      -28.41     47.55 o 
   3   2  18        7.77       -9.28     50.45 o 
   4   2  18       10.85        8.70     47.55 o 
  -4   3  18        0.14      -48.58     48.58 o 
  -3   3  18        1.80      -43.36     48.07 o 
  -2   3  18       22.34       27.25     70.16 o 
  -1   3  18        2.29       63.20     71.90 o 
   0   3  18        4.49        0.58     48.71 o 
   1   3  18      142.53      -34.79     34.79 o 
   2   3  18        0.12      -22.61     42.33 o 
   3   3  18       59.13       20.29     48.71 o 
   4   3  18       47.94       63.20     52.76 o 
   5   3  18      131.78       -1.74     49.87 o 
  -4   4  18       24.05        2.57     51.38 o 
  -3   4  18        0.88      -53.92     80.60 o 
  -2   4  18       13.48       -1.74     63.20 o 
  -1   4  18        7.58       -1.16     48.71 o 
   0   4  18       44.65      -27.83     47.55 o 
   1   4  18       50.48       13.34     44.65 o 
   2   4  18       23.36      -13.92     34.79 o 
   3   4  18       15.73       -7.54     41.75 o 
   4   4  18        3.95       70.16     55.66 o 
   5   4  18        0.24        4.64     66.68 o 
  -4   5  18       30.34      110.83     62.04 o 
  -3   5  18        0.65      -16.82     77.70 o 
  -2   5  18        6.35      -34.79     34.79 o 
  -1   5  18        0.00      -23.77     43.49 o 
   0   5  18       10.26      -18.55     49.29 o 
   1   5  18       82.20       -2.90     45.23 o 
   2   5  18       40.38        0.58     35.95 o 
   3   5  18      125.65        8.70     41.17 o 
   4   5  18        5.76      -10.44     57.98 o 
   5   5  18        2.76       16.82     67.26 o 
  -4   6  18        8.04      -13.92     78.86 o 
  -3   6  18       17.02        4.64     50.45 o 
  -2   6  18        4.28       55.66     52.18 o 
  -1   6  18       14.18        8.12     37.69 o 
   0   6  18       73.32      -27.83     48.71 o 
   1   6  18        4.82      -16.24     44.65 o 
   2   6  18       40.58      -28.99     37.11 o 
   3   6  18       21.29       86.40     66.10 o 
   4   6  18       29.09      -55.08     55.08 o 
   5   6  18        9.64      135.10     78.28 o 
   6   6  18       16.93      161.19     81.18 o 
  -4   7  18        2.74      -25.51     52.76 o 
  -3   7  18        0.07      -48.71     48.71 o 
  -2   7  18        5.09      -13.34     46.39 o 
  -1   7  18        8.86      -34.79     34.79 o 
   0   7  18       22.47      -28.99     35.37 o 
   1   7  18       97.31       30.73     44.07 o 
   2   7  18        0.66        5.22     59.72 o 
   3   7  18       12.37      -34.21     49.29 o 
   4   7  18       38.29      -28.41     63.20 o 
   5   7  18       25.79      161.77     86.40 o 
   6   7  18        9.48       34.21     71.32 o 
  -3   8  18       17.88       14.50     48.13 o 
  -2   8  18        1.55      -44.65     44.65 o 
  -1   8  18        2.37       -0.58     53.34 o 
   0   8  18        9.83       -4.06     39.43 o 
   1   8  18        3.74       85.82     63.78 o 
   2   8  18       30.78      -10.44     57.40 o 
   3   8  18       11.38       55.08     65.52 o 
   4   8  18       34.15      157.71     73.64 o 
   5   8  18        7.87      -24.35     63.78 o 
   6   8  18       30.35      -51.61     69.00 o 
  -3   9  18        9.51        4.64     52.18 o 
  -2   9  18        7.61       -2.32     47.55 o 
  -1   9  18       40.51      -37.11     58.56 o 
   0   9  18        4.39      -52.18     52.18 o 
   1   9  18        4.13      -15.66     55.66 o 
   2   9  18        1.31       30.73     63.78 o 
   3   9  18      160.27      336.88     95.09 o 
   4   9  18        1.43      -57.98     57.98 o 
   5   9  18       13.87      -57.98     57.98 o 
   6   9  18        0.18      -62.04     62.04 o 
  -2  10  18        4.83        8.12     67.84 o 
  -1  10  18        0.64       53.34     72.48 o 
   0  10  18       52.46       80.60     74.80 o 
   1  10  18        0.00       24.35     67.26 o 
   2  10  18        1.81       37.69     62.62 o 
   3  10  18       23.98      112.49     78.86 o 
   4  10  18       42.18       70.74     68.42 o 
   5  10  18       23.77      -52.18     52.18 o 
  -1  11  18        9.83       -8.12     69.58 o 
   0  11  18        1.20       -2.32     68.42 o 
   1  11  18       34.99      -13.34     64.36 o 
   2  11  18       10.16      -59.14     59.14 o 
   3  11  18       38.32      134.52     73.64 o 
   4  11  18        0.22       50.45     70.74 o 
   5  11  18        0.08        6.38     62.62 o 
   1  12  18        3.99      -33.63     60.88 o 
   2  12  18       29.25      -53.34     62.04 o 
   3  12  18       19.14      -59.72     59.72 o 
  -1   2  19        2.71      -79.44     92.19 o 
   0   2  19       54.13       57.98     98.57 o 
   1   2  19      146.32      191.34    104.37 o 
  -2   3  19        0.00       39.43    101.47 o 
  -1   3  19       23.35      -60.30     78.86 o 
   0   3  19        5.09      -35.95     49.29 o 
   1   3  19        5.23       12.18     45.81 o 
   2   3  19       61.93       42.33     54.50 o 
   3   3  19       13.10      -49.87     49.87 o 
  -2   4  19       34.26      109.01     94.51 o 
  -1   4  19        7.74      -42.33     49.29 o 
   0   4  19       32.88       61.46     52.18 o 
   1   4  19        5.02      -35.95     48.71 o 
   2   4  19       26.23      -20.87     47.55 o 
   3   4  19        8.79       13.92     55.08 o 
  -2   5  19       49.25       22.61     55.66 o 
  -1   5  19        0.13       -0.58     51.03 o 
   0   5  19       21.53        5.22     46.97 o 
   1   5  19        0.79      -11.60     46.39 o 
   2   5  19        0.45       -7.54     44.07 o 
   3   5  19       40.84       71.32     56.24 o 
   4   5  19        0.42       47.55     60.30 o 
  -2   6  19        8.68       24.35     57.40 o 
  -1   6  19       10.57       41.17     55.66 o 
   0   6  19        1.56       13.34     48.13 o 
   1   6  19       49.53       22.03     49.87 o 
   2   6  19       10.22       27.83     46.39 o 
   3   6  19       14.66       76.54     73.64 o 
   4   6  19       19.04      -52.76     63.78 o 
  -2   7  19       14.89      -45.23     45.23 o 
  -1   7  19        1.27      -35.37     48.13 o 
   0   7  19       11.90      -25.51     50.45 o 
   1   7  19        5.50       20.87     47.55 o 
   2   7  19       52.63      155.98     81.76 o 
   3   7  19       11.39      100.31     74.22 o 
   4   7  19        0.76      -60.88     61.46 o 
  -2   8  19       26.06       22.61     53.34 o 
  -1   8  19        0.77      -46.39     49.87 o 
   0   8  19        0.53       31.31     49.29 o 
   1   8  19        1.43       22.03     70.74 o 
   2   8  19        7.47      -33.63     64.36 o 
   3   8  19       23.21       37.11     73.06 o 
   4   8  19       11.94       22.61     64.94 o 
  -1   9  19        5.19       52.18     52.18 o 
   0   9  19       20.73      166.41     78.28 o 
   1   9  19       37.24       52.76     69.58 o 
   2   9  19       11.44       46.39     65.52 o 
   3   9  19       10.99       11.02     75.38 o 
   4   9  19       10.79       52.18     66.68 o 
   0  10  19       12.68       36.53     71.32 o 
   1  10  19       16.22       99.15     79.44 o 
   2  10  19      148.94      307.89     96.25 o 
   3  10  19       12.33       69.00     76.54 o 
   1   6  20        3.48      -10.44     49.87 o 
   1   7  20        6.88        8.12     51.61 o 
                                                 
